# Supplementary material for: 1H-Benzotriazole–4-hy­droxy­benzoic acid (1/1)
Source: Acta Crystallogr Sect E Struct Rep Online. 2013 Oct 2;69(Pt 11):o1605. doi: 10.1107/S1600536813026767 (PMC3884281; doi:10.1107/S1600536813026767)
Supplement: Supplementary file 1 [file e-69-o1605-sup1.cif]

##############################################################################
#                                                                            #
# This CIF contains the data in a paper accepted for publication in          #
# Acta Crystallographica Section E. It conforms to the requirements of       #
# Notes for Authors for Acta Crystallographica Section E, and has been       #
# peer reviewed under the auspices of the IUCr Commission on Journals.       #
#                                                                            #
# Full details of the Crystallographic Information File format               #
# are given in the paper "The Crystallographic Information File (CIF):       #
# a New Standard Archive File for Crystallography" by S. R. Hall, F. H.      #
# Allen and I. D. Brown [Acta Cryst. (1991), A47, 655-685].                  #
#                                                                            #
# The current version of the core CIF dictionary is obtainable from          #
# ftp://ftp.iucr.org/pub/cif_core.dic.                                       #
#                                                                            #
# Software is freely available for graphical display of the structure(s)     #
# in this CIF. For information consult the CIF software page                 #
# http://www.iucr.org/resources/cif/software.                                #
#                                                                            #
# This file may be used for bona fide research purposes within the           #
# scientific community so long as proper attribution is given to the journal # 
# article from which it was obtained.                                        #
#                                                                            #
##############################################################################
data_global
_audit_creation_method     SHELXL97
_journal_date_recd_electronic     2013-09-23
_journal_date_accepted     2013-09-29
_journal_name_full     'Acta Crystallographica, Section E'
_journal_year     2013
_journal_volume     69
_journal_issue     11
_journal_page_first     o1605
_journal_page_last     o1605
_journal_paper_category     QO
_journal_paper_doi     10.1107/S1600536813026767
_journal_coeditor_code     VM2200
_publ_contact_author_name     'G. Chakkaravarthi'
_publ_contact_author_address
;
Department of Physics
CPCL Polytechnic College
Chennai 600 068
India
;
_publ_contact_author_email
                             'chakkaravarthi_2005@yahoo.com, kan_uma6@yahoo.com'
_publ_contact_author_fax     ?
_publ_contact_author_phone     '09940334668'
_publ_section_title
;
1<i>H</i>-Benzotriazole--4-hydroxybenzoic acid (1/1)
;
loop_
    _publ_author_name
    _publ_author_address
    'A. Thirunavukkarasu'
;
Department of Physics,
Presidency College,
Chennai 600 005,
India
;
    'A. Silambarasan'
;
Department of Physics,
Presidency College,
Chennai 600 005,
India
;
    'G. Chakkaravarthi'
;
Department of Physics,
CPCL Polytechnic College,
Chennai 600 068,
India
;
    'R. Mohankumar'
;
Department of physics,
Presidency College,
Chennai 600 005
India
;
    'P. R. Umarani'
;
Kunthavai Naacchiyaar Govt. Arts College (W),
Thanjavur 613 007,
India
;
_publ_section_synopsis     .
data_I
_database_code_depnum_ccdc_archive 'CCDC 963643'
_audit_creation_method     SHELXL-97
_chemical_name_systematic
;
1<i>H</i>-Benzotriazole--4-hydroxybenzoic acid (1/1)
;
_chemical_name_common     ?
_chemical_formula_moiety     'C6 H5 N3, C7 H6 O3'
_chemical_formula_sum     'C13 H11 N3 O3'
_chemical_formula_iupac     'C6 H5 N3, C7 H6 O3'
_chemical_formula_weight     257.25
_chemical_melting_point     ?
_symmetry_cell_setting     orthorhombic
_symmetry_space_group_name_H-M     'P n a 21'
_symmetry_space_group_name_Hall     'P 2c -2n'
loop_
    _symmetry_equiv_pos_as_xyz
    'x, y, z'
    '-x, -y, z+1/2'
    '-x+1/2, y+1/2, z+1/2'
    'x+1/2, -y+1/2, z'
_cell_length_a     17.3634(13)
_cell_length_b     11.4669(9)
_cell_length_c     6.0818(4)
_cell_angle_alpha     90.00
_cell_angle_beta     90.00
_cell_angle_gamma     90.00
_cell_volume     1210.91(15)
_cell_formula_units_Z     4
_cell_measurement_reflns_used     2578
_cell_measurement_theta_min     2.1
_cell_measurement_theta_max     25.2
_cell_measurement_temperature     295(2)
_exptl_crystal_description     block
_exptl_crystal_colour     colourless
_exptl_crystal_size_max     0.30
_exptl_crystal_size_mid     0.26
_exptl_crystal_size_min     0.24
_exptl_crystal_density_diffrn     1.411
_exptl_crystal_density_meas     ?
_exptl_crystal_density_method     'not measured'
_exptl_crystal_F_000     536
_exptl_absorpt_coefficient_mu     0.103
_exptl_absorpt_correction_type     multi-scan
_exptl_absorpt_process_details     '(SADABS; Sheldrick, 1996)'
_exptl_absorpt_correction_T_min     0.9697
_exptl_absorpt_correction_T_max     0.9756
_exptl_special_details     ?
_diffrn_ambient_temperature     295(2)
_diffrn_radiation_type     MoK\a
_diffrn_radiation_wavelength     0.71073
_diffrn_radiation_source     'fine-focus sealed tube'
_diffrn_radiation_monochromator     graphite
_diffrn_measurement_device_type     'Bruker Kappa APEXII CCD'
_diffrn_measurement_method     '\w and \f scan'
_diffrn_detector_area_resol_mean     ?
_diffrn_reflns_number     6611
_diffrn_reflns_av_R_equivalents     0.0334
_diffrn_reflns_av_sigmaI/netI     0.0317
_diffrn_reflns_theta_min     2.13
_diffrn_reflns_theta_max     26.83
_diffrn_reflns_theta_full     26.83
_diffrn_measured_fraction_theta_max     0.996
_diffrn_measured_fraction_theta_full     0.996
_diffrn_reflns_limit_h_min     -20
_diffrn_reflns_limit_h_max     22
_diffrn_reflns_limit_k_min     -13
_diffrn_reflns_limit_k_max     14
_diffrn_reflns_limit_l_min     -7
_diffrn_reflns_limit_l_max     4
_diffrn_standards_number     0
_diffrn_standards_interval_count     ?
_diffrn_standards_interval_time     0
_diffrn_standards_decay_%     ?
_refine_special_details
;
 Refinement of F^2^ against ALL reflections.  The weighted R-factor wR and
 goodness of fit S are based on F^2^, conventional R-factors R are based
 on F, with F set to zero for negative F^2^. The threshold expression of
 F^2^ > 2sigma(F^2^) is used only for calculating R-factors(gt) etc. and is
 not relevant to the choice of reflections for refinement.  R-factors based
 on F^2^ are statistically about twice as large as those based on F, and R-
 factors based on ALL data will be even larger.
;
_reflns_number_total     2195
_reflns_number_gt     1925
_reflns_threshold_expression     I>2sigma(I)
_refine_ls_structure_factor_coef     Fsqd
_refine_ls_matrix_type     full
_refine_ls_R_factor_all     0.0374
_refine_ls_R_factor_gt     0.0307
_refine_ls_wR_factor_gt     0.0700
_refine_ls_wR_factor_ref     0.0740
_refine_ls_goodness_of_fit_ref     1.042
_refine_ls_restrained_S_all     1.042
_refine_ls_number_reflns     2195
_refine_ls_number_parameters     174
_refine_ls_number_restraints     1
_refine_ls_hydrogen_treatment     constr
_refine_ls_weighting_scheme     calc
_refine_ls_weighting_details
         'calc w=1/[\s^2^(Fo^2^)+(0.0362P)^2^+0.0577P] where P=(Fo^2^+2Fc^2^)/3'
_atom_sites_solution_hydrogens     geom
_atom_sites_solution_primary     direct
_atom_sites_solution_secondary     difmap
_refine_ls_shift/su_max     0.000
_refine_ls_shift/su_mean     0.000
_refine_diff_density_max     0.147
_refine_diff_density_min     -0.112
_refine_ls_extinction_method     'SHELXL97 (Sheldrick, 2008)'
_refine_ls_extinction_coef     0.025(2)
_refine_ls_extinction_expression
                                  'Fc^*^=kFc[1+0.001xFc^2^\l^3^/sin(2\q)]^-1/4^'
loop_
    _atom_type_symbol
    _atom_type_description
    _atom_type_scat_dispersion_real
    _atom_type_scat_dispersion_imag
    _atom_type_scat_source
    'C' 'C' 0.0033 0.0016
                         'International Tables Vol C Tables 4.2.6.8 and 6.1.1.4'
    'H' 'H' 0.0000 0.0000
                         'International Tables Vol C Tables 4.2.6.8 and 6.1.1.4'
    'N' 'N' 0.0061 0.0033
                         'International Tables Vol C Tables 4.2.6.8 and 6.1.1.4'
    'O' 'O' 0.0106 0.0060
                         'International Tables Vol C Tables 4.2.6.8 and 6.1.1.4'
_computing_data_collection     'APEX2 (Bruker, 2004)'
_computing_cell_refinement     'SAINT (Bruker, 2004)'
_computing_data_reduction     'SAINT (Bruker, 2004)'
_computing_structure_solution     'SHELXS97 (Sheldrick, 2008)'
_computing_structure_refinement     'SHELXL97 (Sheldrick, 2008)'
_computing_molecular_graphics     'PLATON (Spek, 2009)'
_computing_publication_material     'SHELXL97 (Sheldrick, 2008)'
loop_
    _atom_site_type_symbol
    _atom_site_label
    _atom_site_fract_x
    _atom_site_fract_y
    _atom_site_fract_z
    _atom_site_U_iso_or_equiv
    _atom_site_adp_type
    _atom_site_calc_flag
    _atom_site_refinement_flags
    _atom_site_occupancy
    _atom_site_symmetry_multiplicity
    _atom_site_disorder_assembly
    _atom_site_disorder_group
    C C7 0.37669(8) 0.74471(13) 0.7594(3) 0.0363(4) Uani d . 1 1 . .
    C C4 0.32444(9) 0.79794(14) 0.5984(3) 0.0353(4) Uani d . 1 1 . .
    C C3 0.30244(10) 0.73727(15) 0.4112(3) 0.0457(4) Uani d . 1 1 . .
    H H3 0.3204 0.6617 0.3895 0.055 Uiso calc R 1 1 . .
    C C2 0.25482(10) 0.78675(16) 0.2581(3) 0.0492(5) Uani d . 1 1 . .
    H H2 0.2416 0.7452 0.1323 0.059 Uiso calc R 1 1 . .
    C C1 0.22618(9) 0.89793(15) 0.2887(3) 0.0385(4) Uani d . 1 1 . .
    C C6 0.24605(9) 0.95891(15) 0.4762(3) 0.0417(4) Uani d . 1 1 . .
    H H6 0.2261 1.0331 0.4997 0.050 Uiso calc R 1 1 . .
    C C5 0.29535(10) 0.91033(14) 0.6286(3) 0.0419(4) Uani d . 1 1 . .
    H H5 0.3093 0.9528 0.7527 0.050 Uiso calc R 1 1 . .
    N N2 -0.00946(8) 0.88952(13) 0.2498(3) 0.0477(4) Uani d . 1 1 . .
    C C9 0.03383(9) 0.72630(14) 0.3824(3) 0.0345(4) Uani d . 1 1 . .
    C C8 0.05616(10) 0.81341(14) 0.5280(3) 0.0366(4) Uani d . 1 1 . .
    C C13 0.09730(10) 0.78968(17) 0.7199(3) 0.0485(5) Uani d . 1 1 . .
    H H13 0.1117 0.8480 0.8178 0.058 Uiso calc R 1 1 . .
    C C12 0.11490(10) 0.67520(17) 0.7544(4) 0.0539(5) Uani d . 1 1 . .
    H H12 0.1419 0.6551 0.8809 0.065 Uiso calc R 1 1 . .
    C C11 0.09398(12) 0.58653(16) 0.6071(3) 0.0521(5) Uani d . 1 1 . .
    H H11 0.1083 0.5101 0.6375 0.062 Uiso calc R 1 1 . .
    C C10 0.05347(10) 0.60939(14) 0.4216(3) 0.0459(4) Uani d . 1 1 . .
    H H10 0.0393 0.5504 0.3248 0.055 Uiso calc R 1 1 . .
    N N3 -0.00650(8) 0.77773(12) 0.2146(2) 0.0418(3) Uani d . 1 1 . .
    N N1 0.02792(8) 0.91193(12) 0.4377(3) 0.0456(4) Uani d . 1 1 . .
    H H1 0.0332 0.9803 0.4935 0.055 Uiso calc R 1 1 . .
    O O1 0.38942(6) 0.63969(10) 0.7712(2) 0.0472(3) Uani d . 1 1 . .
    O O2 0.40973(7) 0.81933(10) 0.8925(2) 0.0504(3) Uani d . 1 1 . .
    H H2A 0.4380 0.7843 0.9779 0.076 Uiso calc R 1 1 . .
    O O3 0.17907(8) 0.94246(11) 0.13231(19) 0.0531(4) Uani d . 1 1 . .
    H H3A 0.1627 1.0060 0.1729 0.080 Uiso calc R 1 1 . .
loop_
    _atom_site_aniso_label
    _atom_site_aniso_U_11
    _atom_site_aniso_U_22
    _atom_site_aniso_U_33
    _atom_site_aniso_U_12
    _atom_site_aniso_U_13
    _atom_site_aniso_U_23
    C7 0.0366(8) 0.0325(9) 0.0398(9) -0.0021(6) 0.0031(7) -0.0020(9)
    C4 0.0346(8) 0.0338(8) 0.0376(9) -0.0022(6) 0.0022(7) -0.0032(7)
    C3 0.0509(10) 0.0377(9) 0.0485(11) 0.0083(7) -0.0051(9) -0.0119(10)
    C2 0.0575(10) 0.0467(10) 0.0434(11) 0.0084(8) -0.0093(10) -0.0186(9)
    C1 0.0391(8) 0.0405(9) 0.0359(9) 0.0005(7) -0.0001(7) -0.0029(8)
    C6 0.0480(9) 0.0303(8) 0.0468(10) 0.0029(7) -0.0041(8) -0.0082(7)
    C5 0.0463(9) 0.0375(9) 0.0418(10) -0.0014(7) -0.0062(8) -0.0101(8)
    N2 0.0591(9) 0.0351(8) 0.0488(9) -0.0029(6) -0.0070(8) 0.0017(7)
    C9 0.0379(8) 0.0318(8) 0.0336(9) -0.0030(6) -0.0001(7) -0.0033(7)
    C8 0.0397(9) 0.0324(9) 0.0376(9) -0.0030(7) 0.0033(7) -0.0053(7)
    C13 0.0527(10) 0.0538(12) 0.0391(10) -0.0031(8) -0.0053(8) -0.0128(10)
    C12 0.0563(11) 0.0610(12) 0.0445(11) 0.0052(9) -0.0124(10) 0.0009(11)
    C11 0.0582(11) 0.0405(11) 0.0574(12) 0.0063(8) -0.0091(10) 0.0023(10)
    C10 0.0524(10) 0.0326(9) 0.0528(12) -0.0006(7) -0.0056(10) -0.0074(9)
    N3 0.0519(8) 0.0330(8) 0.0406(8) -0.0022(6) -0.0058(7) -0.0004(7)
    N1 0.0587(9) 0.0295(7) 0.0486(9) -0.0043(6) -0.0009(8) -0.0086(7)
    O1 0.0533(7) 0.0323(7) 0.0560(8) 0.0004(5) -0.0065(6) -0.0008(7)
    O2 0.0630(7) 0.0339(7) 0.0542(8) 0.0015(5) -0.0221(7) -0.0036(6)
    O3 0.0654(8) 0.0509(8) 0.0430(7) 0.0145(6) -0.0147(6) -0.0089(6)
_geom_special_details
;
 All esds (except the esd in the dihedral angle between two l.s. planes)
 are estimated using the full covariance matrix.  The cell esds are taken
 into account individually in the estimation of esds in distances, angles
 and torsion angles; correlations between esds in cell parameters are only
 used when they are defined by crystal symmetry.  An approximate (isotropic)
 treatment of cell esds is used for estimating esds involving l.s. planes.
;
loop_
    _geom_bond_atom_site_label_1
    _geom_bond_atom_site_label_2
    _geom_bond_site_symmetry_2
    _geom_bond_distance
    _geom_bond_publ_flag
    C7 O1 . 1.2265(18) ?
    C7 O2 . 1.3102(19) ?
    C7 C4 . 1.468(2) ?
    C4 C3 . 1.388(2) ?
    C4 C5 . 1.396(2) ?
    C3 C2 . 1.369(2) ?
    C3 H3 . 0.9300 ?
    C2 C1 . 1.381(2) ?
    C2 H2 . 0.9300 ?
    C1 O3 . 1.3545(19) ?
    C1 C6 . 1.381(2) ?
    C6 C5 . 1.380(2) ?
    C6 H6 . 0.9300 ?
    C5 H5 . 0.9300 ?
    N2 N3 . 1.3008(19) ?
    N2 N1 . 1.339(2) ?
    C9 N3 . 1.371(2) ?
    C9 C8 . 1.390(2) ?
    C9 C10 . 1.404(2) ?
    C8 N1 . 1.348(2) ?
    C8 C13 . 1.395(3) ?
    C13 C12 . 1.364(3) ?
    C13 H13 . 0.9300 ?
    C12 C11 . 1.403(3) ?
    C12 H12 . 0.9300 ?
    C11 C10 . 1.355(3) ?
    C11 H11 . 0.9300 ?
    C10 H10 . 0.9300 ?
    N1 H1 . 0.8600 ?
    O2 H2A . 0.8200 ?
    O3 H3A . 0.8200 ?
loop_
    _geom_angle_atom_site_label_1
    _geom_angle_atom_site_label_2
    _geom_angle_atom_site_label_3
    _geom_angle_site_symmetry_1
    _geom_angle_site_symmetry_3
    _geom_angle
    _geom_angle_publ_flag
    O1 C7 O2 . . 121.74(15) ?
    O1 C7 C4 . . 123.97(15) ?
    O2 C7 C4 . . 114.28(13) ?
    C3 C4 C5 . . 118.12(15) ?
    C3 C4 C7 . . 120.59(15) ?
    C5 C4 C7 . . 121.30(15) ?
    C2 C3 C4 . . 121.11(16) ?
    C2 C3 H3 . . 119.4 ?
    C4 C3 H3 . . 119.4 ?
    C3 C2 C1 . . 120.55(16) ?
    C3 C2 H2 . . 119.7 ?
    C1 C2 H2 . . 119.7 ?
    O3 C1 C2 . . 118.07(15) ?
    O3 C1 C6 . . 122.67(15) ?
    C2 C1 C6 . . 119.26(16) ?
    C5 C6 C1 . . 120.36(15) ?
    C5 C6 H6 . . 119.8 ?
    C1 C6 H6 . . 119.8 ?
    C6 C5 C4 . . 120.56(15) ?
    C6 C5 H5 . . 119.7 ?
    C4 C5 H5 . . 119.7 ?
    N3 N2 N1 . . 108.09(14) ?
    N3 C9 C8 . . 107.91(14) ?
    N3 C9 C10 . . 131.39(15) ?
    C8 C9 C10 . . 120.69(16) ?
    N1 C8 C9 . . 103.95(15) ?
    N1 C8 C13 . . 133.65(17) ?
    C9 C8 C13 . . 122.39(16) ?
    C12 C13 C8 . . 115.53(17) ?
    C12 C13 H13 . . 122.2 ?
    C8 C13 H13 . . 122.2 ?
    C13 C12 C11 . . 122.75(19) ?
    C13 C12 H12 . . 118.6 ?
    C11 C12 H12 . . 118.6 ?
    C10 C11 C12 . . 121.73(17) ?
    C10 C11 H11 . . 119.1 ?
    C12 C11 H11 . . 119.1 ?
    C11 C10 C9 . . 116.89(16) ?
    C11 C10 H10 . . 121.6 ?
    C9 C10 H10 . . 121.6 ?
    N2 N3 C9 . . 108.75(14) ?
    N2 N1 C8 . . 111.29(14) ?
    N2 N1 H1 . . 124.4 ?
    C8 N1 H1 . . 124.4 ?
    C7 O2 H2A . . 109.5 ?
    C1 O3 H3A . . 109.5 ?
loop_
    _geom_torsion_atom_site_label_1
    _geom_torsion_atom_site_label_2
    _geom_torsion_atom_site_label_3
    _geom_torsion_atom_site_label_4
    _geom_torsion_site_symmetry_1
    _geom_torsion_site_symmetry_2
    _geom_torsion_site_symmetry_3
    _geom_torsion_site_symmetry_4
    _geom_torsion
    _geom_torsion_publ_flag
    O1 C7 C4 C3 . . . . -18.0(2) ?
    O2 C7 C4 C3 . . . . 161.82(15) ?
    O1 C7 C4 C5 . . . . 161.86(16) ?
    O2 C7 C4 C5 . . . . -18.3(2) ?
    C5 C4 C3 C2 . . . . 1.3(3) ?
    C7 C4 C3 C2 . . . . -178.86(17) ?
    C4 C3 C2 C1 . . . . -1.3(3) ?
    C3 C2 C1 O3 . . . . -179.75(16) ?
    C3 C2 C1 C6 . . . . -0.1(3) ?
    O3 C1 C6 C5 . . . . -178.87(16) ?
    C2 C1 C6 C5 . . . . 1.5(3) ?
    C1 C6 C5 C4 . . . . -1.5(3) ?
    C3 C4 C5 C6 . . . . 0.1(2) ?
    C7 C4 C5 C6 . . . . -179.74(16) ?
    N3 C9 C8 N1 . . . . -0.18(17) ?
    C10 C9 C8 N1 . . . . 179.72(16) ?
    N3 C9 C8 C13 . . . . 178.84(16) ?
    C10 C9 C8 C13 . . . . -1.3(3) ?
    N1 C8 C13 C12 . . . . 179.32(19) ?
    C9 C8 C13 C12 . . . . 0.6(3) ?
    C8 C13 C12 C11 . . . . 0.6(3) ?
    C13 C12 C11 C10 . . . . -1.2(3) ?
    C12 C11 C10 C9 . . . . 0.5(3) ?
    N3 C9 C10 C11 . . . . -179.47(17) ?
    C8 C9 C10 C11 . . . . 0.6(2) ?
    N1 N2 N3 C9 . . . . -0.20(18) ?
    C8 C9 N3 N2 . . . . 0.25(18) ?
    C10 C9 N3 N2 . . . . -179.65(18) ?
    N3 N2 N1 C8 . . . . 0.09(19) ?
    C9 C8 N1 N2 . . . . 0.06(18) ?
    C13 C8 N1 N2 . . . . -178.79(18) ?
loop_
    _geom_hbond_atom_site_label_D
    _geom_hbond_atom_site_label_H
    _geom_hbond_atom_site_label_A
    _geom_hbond_site_symmetry_A
    _geom_hbond_distance_DH
    _geom_hbond_distance_HA
    _geom_hbond_distance_DA
    _geom_hbond_angle_DHA
    _geom_hbond_publ_flag
    N1 H1 N2 2_575 0.86 2.20 2.982(2) 152 y
    O2 H2A N3 4_566 0.82 1.87 2.6817(19) 169 y
    O3 H3A O1 3_554 0.82 1.88 2.6912(17) 171 y
    C13 H13 O3 1_556 0.93 2.49 3.373(2) 159 y
_iucr_refine_instructions_details
;
TITL I in Pna2(1)
CELL  0.71073  17.3634  11.4669   6.0818   90.000   90.000   90.000
ZERR     4.00   0.0013   0.0009   0.0004    0.000    0.000    0.000
LATT  -1
SYMM  - X, - Y, 1/2 + Z
SYMM  1/2 - X, 1/2 + Y, 1/2 + Z
SYMM  1/2 + X, 1/2 - Y,   Z
SFAC  C    H    N    O
UNIT  52   44   12   12
MERG   2
FMAP   2
PLAN   20
SIZE     0.24   0.26   0.30
TEMP    22
ACTA
BOND   $H
CONF
HTAB N1 N2_$1
EQIV $1 -x,2-y,1/2+z
HTAB O2 N3_$2
EQIV $2  1/2+x,3/2-y,1+z
HTAB O3 O1_$3
EQIV $3 1/2-x,1/2+y,-1/2+z
HTAB C13 O3_$4
EQIV $4 x,y,1+z
L.S.  4
WGHT    0.036200    0.057700
EXTI    0.024955
FVAR       0.76048
C7    1    0.376685    0.744710    0.759394    11.00000    0.03660    0.03253 =
         0.03979   -0.00201    0.00310   -0.00209
C4    1    0.324438    0.797945    0.598393    11.00000    0.03462    0.03379 =
         0.03758   -0.00318    0.00218   -0.00220
C3    1    0.302444    0.737274    0.411223    11.00000    0.05094    0.03773 =
         0.04847   -0.01186   -0.00507    0.00826
AFIX  43
H3    2    0.320365    0.661720    0.389488    11.00000   -1.20000
AFIX   0
C2    1    0.254820    0.786751    0.258057    11.00000    0.05748    0.04668 =
         0.04342   -0.01858   -0.00934    0.00838
AFIX  43
H2    2    0.241636    0.745156    0.132296    11.00000   -1.20000
AFIX   0
C1    1    0.226181    0.897933    0.288711    11.00000    0.03914    0.04054 =
         0.03587   -0.00290   -0.00007    0.00051
C6    1    0.246052    0.958907    0.476164    11.00000    0.04800    0.03026 =
         0.04676   -0.00816   -0.00407    0.00286
AFIX  43
H6    2    0.226087    1.033121    0.499718    11.00000   -1.20000
AFIX   0
C5    1    0.295353    0.910329    0.628649    11.00000    0.04627    0.03749 =
         0.04183   -0.01010   -0.00624   -0.00137
AFIX  43
H5    2    0.309337    0.952796    0.752657    11.00000   -1.20000
AFIX   0
N2    3   -0.009457    0.889525    0.249827    11.00000    0.05908    0.03513 =
         0.04882    0.00166   -0.00697   -0.00286
C9    1    0.033832    0.726304    0.382396    11.00000    0.03794    0.03184 =
         0.03358   -0.00331   -0.00011   -0.00298
C8    1    0.056157    0.813406    0.527981    11.00000    0.03966    0.03241 =
         0.03763   -0.00526    0.00331   -0.00296
C13   1    0.097296    0.789679    0.719941    11.00000    0.05269    0.05384 =
         0.03907   -0.01276   -0.00532   -0.00309
AFIX  43
H13   2    0.111745    0.848022    0.817823    11.00000   -1.20000
AFIX   0
C12   1    0.114902    0.675198    0.754438    11.00000    0.05626    0.06099 =
         0.04446    0.00091   -0.01245    0.00524
AFIX  43
H12   2    0.141902    0.655070    0.880934    11.00000   -1.20000
AFIX   0
C11   1    0.093983    0.586528    0.607062    11.00000    0.05823    0.04052 =
         0.05741    0.00230   -0.00912    0.00632
AFIX  43
H11   2    0.108304    0.510061    0.637487    11.00000   -1.20000
AFIX   0
C10   1    0.053466    0.609390    0.421580    11.00000    0.05240    0.03257 =
         0.05279   -0.00737   -0.00565   -0.00062
AFIX  43
H10   2    0.039327    0.550376    0.324764    11.00000   -1.20000
AFIX   0
N3    3   -0.006499    0.777729    0.214586    11.00000    0.05190    0.03298 =
         0.04056   -0.00036   -0.00580   -0.00219
N1    3    0.027924    0.911925    0.437660    11.00000    0.05869    0.02952 =
         0.04859   -0.00855   -0.00088   -0.00427
AFIX  43
H1    2    0.033246    0.980348    0.493532    11.00000   -1.20000
AFIX   0
O1    4    0.389418    0.639691    0.771190    11.00000    0.05332    0.03226 =
         0.05601   -0.00081   -0.00654    0.00038
O2    4    0.409728    0.819326    0.892512    11.00000    0.06299    0.03393 =
         0.05422   -0.00361   -0.02209    0.00145
AFIX  83
H2A   2    0.438004    0.784263    0.977902    11.00000   -1.50000
AFIX   0
O3    4    0.179067    0.942457    0.132308    11.00000    0.06537    0.05088 =
         0.04300   -0.00887   -0.01466    0.01448
AFIX 147
H3A   2    0.162668    1.005975    0.172855    11.00000   -1.50000
HKLF 4
REM  I in Pna2(1)
REM R1 =  0.0307 for   1925 Fo > 4sig(Fo)  and  0.0374 for all   2195 data
REM    174 parameters refined using      1 restraints
END
WGHT      0.0362      0.0577
REM Highest difference peak  0.147,  deepest hole -0.112,  1-sigma level  0.029
Q1    1   0.0662  0.7736  0.4182  11.00000  0.05    0.15
Q2    1   0.3086  0.8364  0.6236  11.00000  0.05    0.13
Q3    1   0.3685  0.7843  0.6223  11.00000  0.05    0.13
Q4    1   0.3300  0.8610  0.5914  11.00000  0.05    0.12
Q5    1  -0.0371  0.7380  0.1386  11.00000  0.05    0.12
Q6    1   0.2466  0.7483  0.3839  11.00000  0.05    0.11
Q7    1   0.3585  0.6770  0.7846  11.00000  0.05    0.11
Q8    1   0.3432  0.7813  0.6912  11.00000  0.05    0.11
Q9    1   0.3909  0.8942  0.8974  11.00000  0.05    0.11
Q10   1   0.0351  0.6791  0.3936  11.00000  0.05    0.11
Q11   1   0.0316  0.7505  0.4945  11.00000  0.05    0.11
Q12   1   0.2598  0.9403  0.3466  11.00000  0.05    0.11
Q13   1   0.2157  0.8227  0.3109  11.00000  0.05    0.10
Q14   1   0.2985  0.7829  0.3024  11.00000  0.05    0.10
Q15   1   0.3248  0.7840  0.5088  11.00000  0.05    0.10
Q16   1   0.0111  0.5603  0.4160  11.00000  0.05    0.09
Q17   1   0.3696  0.7818  0.8941  11.00000  0.05    0.09
Q18   1   0.1875  0.6745  0.1634  11.00000  0.05    0.09
Q19   1   0.0662  0.8021  0.6156  11.00000  0.05    0.09
Q20   1   0.1606  0.8453  0.7666  11.00000  0.05    0.09
;
