# Supplementary material for: 1H-Benzotriazole–4-hy­droxy­benzoic acid (1/1)
Source: Acta Crystallogr Sect E Struct Rep Online. 2013 Oct 2;69(Pt 11):o1605. doi: 10.1107/S1600536813026767 (PMC3884281; doi:10.1107/S1600536813026767)
Supplement: Supplementary file 2 [file e-69-o1605-Isup2.hkl]

#
# h,k,l, Fc-squared, Fo-squared, sigma(Fo-squared) and status flag
#
data_I
_shelx_title ' I in Pna2(1)'
_shelx_refln_list_code          4
_shelx_F_calc_maximum      145.57
_exptl_crystal_F_000       536.00
_reflns_d_resolution_high  0.7874
 
loop_
 _symmetry_equiv_pos_as_xyz
 'x, y, z'
 '-x, -y, z+1/2'
 '-x+1/2, y+1/2, z+1/2'
 'x+1/2, -y+1/2, z'
 
_cell_length_a    17.3634
_cell_length_b    11.4669
_cell_length_c     6.0818
_cell_angle_alpha  90.000
_cell_angle_beta   90.000
_cell_angle_gamma  90.000
 
_shelx_F_squared_multiplier     1.000
 
loop_
 _refln_index_h
 _refln_index_k
 _refln_index_l
 _refln_F_squared_calc
 _refln_F_squared_meas
 _refln_F_squared_sigma
 _refln_observed_status
   2   0  -7       74.88       76.12      3.70 o
   4   0  -7        1.03        3.24      1.23 o
   6   0  -7        6.68        6.42      2.90 o
   8   0  -7       13.10       10.50      3.58 o
   0   1  -7        5.59        4.12      1.41 o
   1   1  -7        6.92        8.32      1.18 o
   2   1  -7       29.45       30.61      1.71 o
   3   1  -7        9.39        9.50      1.10 o
   4   1  -7      110.42      117.90      5.06 o
   5   1  -7        7.29        8.92      1.31 o
   6   1  -7        7.54        4.19      2.21 o
   7   1  -7        3.53        6.23      2.16 o
   8   1  -7       24.21       28.79      3.69 o
   9   1  -7        3.47        9.55      2.62 o
   1   2  -7       24.28       23.94      1.63 o
   2   2  -7       15.57       14.60      1.35 o
   3   2  -7       15.14       17.97      1.35 o
   4   2  -7       36.00       29.89      2.21 o
   5   2  -7       16.27       16.59      1.79 o
   6   2  -7       37.89       41.26      2.48 o
   7   2  -7        8.33       12.67      2.76 o
   8   2  -7       16.79       18.33      3.15 o
   0   3  -7       28.31       22.67      2.44 o
   1   3  -7        5.84        5.36      1.06 o
   2   3  -7       35.61       37.06      1.94 o
   3   3  -7        2.08        2.19      1.01 o
   4   3  -7       38.83       39.38      3.60 o
   5   3  -7        4.06        1.63      1.78 o
   6   3  -7       32.22       31.75      3.63 o
   7   3  -7       45.44       45.41      4.27 o
   8   3  -7        2.13        0.22      2.90 o
   1   4  -7       11.14       10.81      1.52 o
   2   4  -7        9.20        8.06      1.40 o
   3   4  -7        1.67        1.10      1.16 o
   4   4  -7        4.84        4.18      1.29 o
   5   4  -7       47.91       51.96      4.14 o
   6   4  -7       27.10       27.61      3.49 o
   0   5  -7        4.11        3.54      1.99 o
   1   5  -7        0.23       -1.11      1.11 o
   2   5  -7        6.04        2.71      1.21 o
   3   5  -7       11.54       12.92      1.59 o
   4   5  -7        6.87        8.88      1.43 o
   5   5  -7        6.66        8.15      1.26 o
   1   6  -7        4.64        3.35      1.56 o
   0   0  -6      717.33      731.82     25.00 o
   2   0  -6      384.93      399.05      8.50 o
   4   0  -6       13.38       12.51      1.05 o
   6   0  -6        0.58       -0.03      1.92 o
   8   0  -6       34.79       41.52      5.48 o
  10   0  -6       70.87       73.50      7.56 o
  12   0  -6        4.01        1.64      3.01 o
   1   1  -6        2.08        1.47      0.91 o
   2   1  -6       54.99       57.91      1.88 o
   3   1  -6       28.47       29.21      1.47 o
   4   1  -6       46.38       45.42      1.90 o
   5   1  -6       23.11       22.98      1.69 o
   6   1  -6        0.48       -0.57      0.95 o
   7   1  -6       10.52        9.67      1.20 o
   8   1  -6        8.60        9.78      1.17 o
   9   1  -6       14.74       16.84      4.84 o
  10   1  -6        1.85        1.38      1.90 o
  11   1  -6        3.01        4.64      2.29 o
  12   1  -6        6.81        7.03      1.37 o
  13   1  -6        0.30        0.88      1.70 o
   0   2  -6      533.04      536.92     13.72 o
   1   2  -6       37.38       36.58      1.83 o
   2   2  -6       85.76       94.04      2.71 o
   3   2  -6      219.51      221.54      5.57 o
   4   2  -6       51.24       60.53      5.74 o
   5   2  -6        2.24        0.87      1.51 o
   6   2  -6        2.36        6.31      1.93 o
   7   2  -6       56.48       54.99      4.84 o
   8   2  -6       23.42       24.00      3.59 o
   9   2  -6       13.45        8.52      4.13 o
  10   2  -6        9.78        8.07      2.60 o
  11   2  -6        6.82       11.69      8.59 o
  12   2  -6        2.05        4.69      1.96 o
  13   2  -6        4.86        6.44      1.65 o
   1   3  -6       12.05       11.43      1.69 o
   2   3  -6       87.33       88.93      3.27 o
   3   3  -6        3.82        1.17      0.76 o
   4   3  -6       11.11        9.91      1.31 o
   5   3  -6       17.98       18.60      2.67 o
   6   3  -6       27.23       28.98      3.20 o
   7   3  -6        3.30        3.03      1.84 o
   8   3  -6        6.97        5.30      3.27 o
   9   3  -6       16.61       20.45      6.22 o
  10   3  -6        3.59        8.45      2.54 o
  11   3  -6       11.72       14.87      3.10 o
  12   3  -6        0.25       -0.42      1.97 o
  13   3  -6        4.42        3.07      1.64 o
   0   4  -6      107.48      107.97      6.32 o
   1   4  -6      116.51      112.79      4.52 o
   2   4  -6       85.51       77.74      3.88 o
   3   4  -6       17.44       15.82      1.56 o
   4   4  -6       16.16       15.06      1.48 o
   5   4  -6       12.84       12.31      0.99 o
   6   4  -6        2.74        3.51      1.78 o
   7   4  -6       14.53       14.64      2.59 o
   8   4  -6        2.39        2.20      1.97 o
   9   4  -6       24.01       19.13      3.25 o
  10   4  -6       19.91       23.13      6.70 o
  11   4  -6       33.37       34.79      7.90 o
  12   4  -6       14.83       13.41      3.22 o
   1   5  -6       42.93       44.05      2.94 o
   2   5  -6        5.93        3.60      2.72 o
   3   5  -6        1.78        0.05      1.13 o
   4   5  -6       39.06       39.75      5.25 o
   5   5  -6       14.47       13.37      1.53 o
   6   5  -6        0.12        1.34      0.92 o
   7   5  -6       10.26       10.07      1.33 o
   8   5  -6        1.10        1.97      1.22 o
   9   5  -6        6.59        8.05      1.66 o
  10   5  -6        6.02       10.18      2.46 o
  11   5  -6        0.21        0.00      0.97 o
   0   6  -6      121.13      122.82      7.37 o
   1   6  -6       17.39       15.24      2.08 o
   2   6  -6       29.76       24.54      2.39 o
   3   6  -6       11.77       12.03      3.25 o
   4   6  -6       16.75       17.23      2.04 o
   5   6  -6        2.98        3.25      1.40 o
   6   6  -6       22.03       21.52      2.61 o
   7   6  -6       15.78       15.47      1.77 o
   8   6  -6       11.70        9.50      1.46 o
   9   6  -6       19.48       20.48      2.40 o
  10   6  -6        0.39       -0.54      1.68 o
   1   7  -6       11.92       12.28      2.07 o
   2   7  -6        1.08        4.35      1.59 o
   3   7  -6       11.04       10.12      1.95 o
   4   7  -6       13.80       16.87      2.39 o
   5   7  -6        9.38        7.30      2.71 o
   6   7  -6       25.41       29.30      2.70 o
   7   7  -6        0.43       -0.65      1.27 o
   8   7  -6        0.55        0.51      1.19 o
   0   8  -6       14.22       11.95      3.08 o
   1   8  -6       14.98       15.10      2.42 o
   2   8  -6       11.10       10.25      2.12 o
   3   8  -6        4.00        2.38      3.78 o
   4   8  -6        6.28        5.61      1.84 o
   5   8  -6        9.59        9.36      2.17 o
   6   8  -6       45.10       44.25      3.48 o
   1   9  -6       14.53       20.34      3.70 o
   2   9  -6        6.28        8.32      2.12 o
   2   0  -5      114.05      107.97      2.70 o
   4   0  -5      536.97      563.46     10.86 o
   6   0  -5      141.55      146.89      8.67 o
   8   0  -5       25.43       24.32      4.25 o
  10   0  -5       31.30       28.17      2.11 o
  12   0  -5        5.11        5.01      1.45 o
  14   0  -5       18.67       13.56      2.12 o
  16   0  -5       13.48       21.12      7.75 o
   0   1  -5      122.89      128.11      3.09 o
   1   1  -5      171.69      172.90      2.86 o
   2   1  -5       42.27       42.07      1.24 o
   3   1  -5       30.26       33.15      1.64 o
   4   1  -5      525.99      537.82     11.10 o
   5   1  -5       85.99       96.27      3.80 o
   6   1  -5      282.03      275.94      6.63 o
   7   1  -5      157.39      158.65      4.56 o
   8   1  -5        2.87        2.07      0.75 o
   9   1  -5       24.12       25.04      1.44 o
  10   1  -5       22.18       22.60      1.14 o
  11   1  -5       20.43       20.97      1.36 o
  12   1  -5       69.16       65.83      2.50 o
  13   1  -5        6.73        8.30      1.36 o
  14   1  -5       38.88       45.21      2.35 o
  15   1  -5        3.79        3.00      1.19 o
  16   1  -5        8.68       13.73      1.74 o
   1   2  -5       14.97       16.21      0.91 o
   2   2  -5       32.05       32.74      1.67 o
   3   2  -5      150.57      149.40      2.76 o
   4   2  -5      120.09      110.57      3.64 o
   5   2  -5       91.27       90.89      3.28 o
   6   2  -5       64.10       66.34      3.91 o
   7   2  -5      221.10      214.19      5.83 o
   8   2  -5        1.12        0.94      0.93 o
   9   2  -5       66.23       57.22      2.87 o
  10   2  -5       14.56       14.48      1.09 o
  11   2  -5       10.34       12.89      1.58 o
  12   2  -5        6.71        5.73      1.43 o
  13   2  -5        0.46        1.02      0.92 o
  14   2  -5       15.44       16.80      1.64 o
  15   2  -5        7.41       11.40      1.55 o
  16   2  -5        0.17        1.59      1.25 o
   0   3  -5      254.88      260.24      6.08 o
   1   3  -5       52.64       58.31      2.24 o
   2   3  -5      185.89      192.44      3.71 o
   3   3  -5      231.44      236.56      4.69 o
   4   3  -5      147.88      140.35      2.92 o
   5   3  -5       87.07       88.59      2.31 o
   6   3  -5      145.47      135.77      4.41 o
   7   3  -5       71.68       66.77      4.25 o
   8   3  -5       14.43       14.49      1.69 o
   9   3  -5        2.87        2.49      0.65 o
  10   3  -5        0.39        0.01      0.72 o
  11   3  -5       32.62       32.82      1.84 o
  12   3  -5       52.89       56.66      2.42 o
  13   3  -5        4.28        4.20      1.57 o
  14   3  -5        1.72        0.63      1.06 o
  15   3  -5        5.55        5.77      1.40 o
  16   3  -5        6.83       11.36      1.90 o
   1   4  -5       11.33       14.12      1.16 o
   2   4  -5       31.81       30.70      1.71 o
   3   4  -5      105.92      101.29      3.10 o
   4   4  -5       31.24       29.36      1.59 o
   5   4  -5       15.71       13.63      1.04 o
   6   4  -5       30.66       25.70      1.35 o
   7   4  -5       19.62       17.33      1.11 o
   8   4  -5        0.62        0.34      0.63 o
   9   4  -5       83.42       80.04      2.26 o
  10   4  -5       30.50       28.05      2.10 o
  11   4  -5       21.64       25.61      1.74 o
  12   4  -5       14.12       14.60      1.66 o
  13   4  -5       29.32       28.72      2.03 o
  14   4  -5        9.61       12.39      1.58 o
  15   4  -5        9.76       12.27      1.69 o
   0   5  -5       29.09       27.17      3.18 o
   1   5  -5        0.16        0.70      1.03 o
   2   5  -5       66.76       70.52      3.48 o
   3   5  -5       46.91       39.61      2.05 o
   4   5  -5       18.62       15.88      1.37 o
   5   5  -5       28.41       24.42      1.70 o
   6   5  -5       56.62       47.77      2.16 o
   7   5  -5       16.90       17.88      1.67 o
   8   5  -5       28.66       23.15      1.87 o
   9   5  -5       25.62       29.67      3.44 o
  10   5  -5       19.17       19.78      1.68 o
  11   5  -5       51.62       57.96      3.73 o
  12   5  -5        7.39        6.03      1.70 o
  13   5  -5       12.81       13.89      2.25 o
  14   5  -5        9.63       11.86      2.60 o
  15   5  -5        9.28       11.69      2.66 o
   1   6  -5        7.18        8.59      2.32 o
   2   6  -5       11.24       14.23      3.06 o
   3   6  -5       38.16       34.93      3.29 o
   4   6  -5      161.37      159.03      5.86 o
   5   6  -5        6.49        7.45      1.60 o
   6   6  -5        7.89        5.34      1.47 o
   7   6  -5        0.18        0.95      1.21 o
   8   6  -5       59.70       53.49      4.21 o
   9   6  -5       24.22       18.30      3.81 o
  10   6  -5        7.41        7.39      1.38 o
  11   6  -5        6.38        7.97      1.44 o
  12   6  -5       13.93       13.35      1.73 o
  13   6  -5       39.48       41.58      4.87 o
  14   6  -5        5.37        3.96      1.46 o
   0   7  -5      306.46      316.86     13.83 o
   1   7  -5        6.30        8.13      3.51 o
   2   7  -5       81.16       75.13      4.06 o
   3   7  -5       46.74       48.11      3.37 o
   4   7  -5       28.59       31.79      3.12 o
   5   7  -5       62.16       54.07      3.48 o
   6   7  -5       36.06       35.68      6.95 o
   7   7  -5        8.72        5.48      1.73 o
   8   7  -5       34.90       32.23      2.93 o
   9   7  -5       49.20       49.58      3.23 o
  10   7  -5       19.03       11.20      2.22 o
  11   7  -5        0.53        0.55      1.15 o
  12   7  -5        4.75        1.42      2.07 o
  13   7  -5        5.92        5.19      1.89 o
   1   8  -5       41.71       42.32      3.37 o
   2   8  -5       86.61       84.70      4.63 o
   3   8  -5       67.37       66.27      4.13 o
   4   8  -5        3.06        3.46      1.64 o
   5   8  -5       52.13       58.74      4.04 o
   6   8  -5       36.34       35.48      3.27 o
   7   8  -5       50.80       45.78      3.57 o
   8   8  -5       37.07       42.92      5.27 o
   9   8  -5        0.56        1.45      1.24 o
  10   8  -5        9.35        9.25      3.18 o
  11   8  -5        2.37        1.64      1.54 o
   0   9  -5       43.24       46.11      5.31 o
   1   9  -5        5.14        8.17      2.78 o
   2   9  -5       12.72       13.26      3.33 o
   3   9  -5       22.30       21.47      2.86 o
   4   9  -5       11.05       13.00      2.48 o
   5   9  -5       20.29       19.06      2.80 o
   6   9  -5       12.59       14.20      3.20 o
   7   9  -5        8.67        6.59      2.07 o
   8   9  -5       10.29        9.27      2.27 o
   9   9  -5       15.37       18.53      4.01 o
   1  10  -5        2.10        3.33      1.88 o
   2  10  -5       10.14       14.26      2.67 o
   3  10  -5       10.55       12.24      2.47 o
   4  10  -5        5.79        6.64      2.27 o
   5  10  -5       44.75       52.58      4.26 o
   6  10  -5       13.13        8.44      2.32 o
   7  10  -5        2.15        0.38      1.77 o
   0  11  -5       66.52       81.90      7.75 o
   1  11  -5       14.48       17.46      3.05 o
   2  11  -5        4.30        7.31      2.52 o
   0   0  -4      346.94      351.17      8.71 o
   2   0  -4      360.48      376.96      7.67 o
   4   0  -4      249.11      245.04      5.42 o
   6   0  -4      317.40      322.95      6.63 o
   8   0  -4     1788.99     1850.68     28.76 o
  10   0  -4       30.77       32.35      2.17 o
  12   0  -4        5.12        3.52      1.47 o
  14   0  -4        2.26        3.34      2.40 o
  16   0  -4       91.73       83.33      4.89 o
  18   0  -4       73.81       72.60      7.70 o
   1   1  -4      409.22      433.11      6.02 o
   2   1  -4       38.21       42.91      1.15 o
   3   1  -4       96.98       94.75      2.08 o
   4   1  -4       57.52       59.25      1.76 o
   5   1  -4       41.31       44.03      1.58 o
   6   1  -4       44.23       43.52      1.38 o
   7   1  -4      122.59      114.62      3.08 o
   8   1  -4      262.95      267.44      3.94 o
   9   1  -4      155.35      158.81      2.92 o
  10   1  -4      196.71      185.72      3.41 o
  11   1  -4       49.66       50.28      2.00 o
  12   1  -4       19.43       18.39      1.52 o
  13   1  -4       16.25       17.53      1.61 o
  14   1  -4        0.88        1.49      1.03 o
  15   1  -4        4.70        6.23      1.81 o
  16   1  -4       10.78        7.51      1.52 o
  17   1  -4       10.05        5.42      1.73 o
  18   1  -4       10.20       11.28      1.86 o
   0   2  -4      187.00      199.00      4.59 o
   1   2  -4       86.88       84.50      2.21 o
   2   2  -4       23.08       22.44      0.96 o
   3   2  -4      177.10      182.96      3.21 o
   4   2  -4      151.04      152.08      3.27 o
   5   2  -4      334.04      338.72      5.96 o
   6   2  -4        9.76        9.77      0.84 o
   7   2  -4       81.97       74.79      1.89 o
   8   2  -4       71.39       67.58      2.30 o
   9   2  -4       68.00       68.31      2.94 o
  10   2  -4      219.32      219.11      6.20 o
  11   2  -4      220.05      217.97      5.10 o
  12   2  -4        4.56        2.34      1.45 o
  13   2  -4      111.25      108.21      3.56 o
  14   2  -4       21.39       21.70      1.88 o
  15   2  -4        3.07        3.18      1.22 o
  16   2  -4       47.87       45.95      2.70 o
  17   2  -4        3.81        3.82      1.47 o
  18   2  -4       17.94       21.99      2.24 o
   1   3  -4      686.04      718.86     10.53 o
   2   3  -4      198.13      195.06      3.29 o
   3   3  -4        1.03        0.89      0.42 o
   4   3  -4       53.34       52.12      1.40 o
   5   3  -4       56.53       60.51      1.98 o
   6   3  -4      108.20      107.41      2.02 o
   7   3  -4       43.50       41.52      1.45 o
   8   3  -4      113.06      108.69      2.68 o
   9   3  -4        8.62        7.54      0.99 o
  10   3  -4      326.20      310.69      6.64 o
  11   3  -4      140.03      153.24      5.54 o
  12   3  -4       79.68       85.42      3.09 o
  13   3  -4        1.00        0.71      0.97 o
  14   3  -4       18.28       13.52      2.87 o
  15   3  -4        3.48        3.79      1.31 o
  16   3  -4       10.59        9.33      1.67 o
  17   3  -4        2.07        0.55      1.29 o
  18   3  -4        0.10       -0.88      1.64 o
   0   4  -4       66.87       70.08      2.57 o
   1   4  -4       16.23       16.86      1.33 o
   2   4  -4       73.44       75.59      2.28 o
   3   4  -4      124.61      129.20      2.61 o
   4   4  -4       15.88       16.52      0.94 o
   5   4  -4       38.67       40.36      2.27 o
   6   4  -4      109.07      113.42      2.42 o
   7   4  -4      507.22      512.93     11.85 o
   8   4  -4       50.85       52.69      1.97 o
   9   4  -4       35.82       33.05      3.28 o
  10   4  -4       83.54       76.70      2.82 o
  11   4  -4        6.68        4.74      1.08 o
  12   4  -4       10.74       13.95      1.60 o
  13   4  -4       31.43       30.20      2.12 o
  14   4  -4       10.56       12.21      1.65 o
  15   4  -4        5.00        4.69      1.37 o
  16   4  -4       10.18       10.01      1.71 o
  17   4  -4       12.90       11.23      2.51 o
   1   5  -4       17.51       16.47      1.13 o
   2   5  -4      105.14      110.06      2.74 o
   3   5  -4       53.60       53.74      1.72 o
   4   5  -4       17.04       14.64      1.09 o
   5   5  -4       61.73       59.81      2.44 o
   6   5  -4        1.24        0.74      0.70 o
   7   5  -4       11.80       12.59      1.51 o
   8   5  -4       37.79       33.01      2.38 o
   9   5  -4      184.12      173.29      7.75 o
  10   5  -4        0.10       -0.62      0.90 o
  11   5  -4       16.09       16.07      1.67 o
  12   5  -4        5.12        5.46      1.27 o
  13   5  -4        9.39        9.68      1.54 o
  14   5  -4        7.11        4.85      1.34 o
  15   5  -4       14.83       14.52      1.88 o
  16   5  -4        5.00        4.89      1.57 o
  17   5  -4       12.08        8.99      1.86 o
   0   6  -4      144.12      141.39      7.50 o
   1   6  -4        7.32        7.45      1.01 o
   2   6  -4      111.50      105.22      3.52 o
   3   6  -4        0.00        0.32      0.77 o
   4   6  -4       30.52       25.36      2.21 o
   5   6  -4      198.12      206.64      5.44 o
   6   6  -4       81.01       81.76      3.26 o
   7   6  -4      159.99      149.19      4.74 o
   8   6  -4      148.07      138.38      4.59 o
   9   6  -4       80.08       70.61      2.92 o
  10   6  -4        2.16        1.87      1.11 o
  11   6  -4       12.98       12.94      1.63 o
  12   6  -4       51.74       52.81      3.44 o
  13   6  -4        2.54        4.66      1.40 o
  14   6  -4       17.42       19.54      2.47 o
  15   6  -4        2.23        0.70      1.23 o
  16   6  -4        5.10        0.23      1.80 o
   1   7  -4      180.37      182.25      6.58 o
   2   7  -4      171.60      171.16     10.82 o
   3   7  -4       22.31       24.19      2.51 o
   4   7  -4      541.79      547.39     14.80 o
   5   7  -4       17.35       13.75      2.15 o
   6   7  -4       53.76       57.97      5.46 o
   7   7  -4       17.51       12.79      1.73 o
   8   7  -4       39.34       35.14      2.52 o
   9   7  -4       18.65       20.28      2.09 o
  10   7  -4        9.00        7.85      1.44 o
  11   7  -4       40.33       47.18      3.35 o
  12   7  -4        3.30        1.79      1.28 o
  13   7  -4        3.92        3.69      1.41 o
  14   7  -4        9.50        6.49      1.93 o
  15   7  -4        3.11        2.77      1.52 o
   0   8  -4       85.67       89.02      6.54 o
   1   8  -4       74.86       72.95      4.18 o
   2   8  -4        5.83        5.40      1.70 o
   3   8  -4      124.36      112.15      8.13 o
   4   8  -4       64.56       58.63      4.85 o
   5   8  -4       36.54       38.40      3.22 o
   6   8  -4       48.68       46.89      3.55 o
   7   8  -4       68.01       61.77      4.07 o
   8   8  -4       84.79       78.64      4.56 o
   9   8  -4        1.63        1.49      1.49 o
  10   8  -4       81.20       84.30      4.01 o
  11   8  -4       11.62        8.19      2.10 o
  12   8  -4       18.64       19.38      2.12 o
  13   8  -4        7.94       10.24      1.80 o
  14   8  -4        3.94        0.99      1.76 o
   1   9  -4      173.22      171.80     10.28 o
   2   9  -4      139.28      147.11      6.56 o
   3   9  -4        3.46        1.36      3.61 o
   4   9  -4       15.22       18.05      2.65 o
   5   9  -4       70.08       71.00      4.47 o
   6   9  -4       24.85       28.06      3.21 o
   7   9  -4       46.80       52.47      4.83 o
   8   9  -4       41.10       46.97      7.05 o
   9   9  -4       17.71       16.64      2.27 o
  10   9  -4       11.18       10.40      1.96 o
  11   9  -4       43.82       44.77      3.15 o
  12   9  -4       15.87       16.53      2.10 o
  13   9  -4        9.96        9.94      2.50 o
   0  10  -4        4.63        7.30      3.34 o
   1  10  -4       51.35       53.89      4.25 o
   2  10  -4       71.41       70.03      5.21 o
   3  10  -4        2.88        5.11      3.07 o
   4  10  -4       79.46       78.33      8.16 o
   5  10  -4       21.61       26.55      3.29 o
   6  10  -4       17.43       20.19      3.00 o
   7  10  -4       11.68       10.75      2.56 o
   8  10  -4        8.90        8.91      2.46 o
   9  10  -4        0.04        1.54      2.97 o
  10  10  -4        3.14        1.26      1.53 o
  11  10  -4        7.05        6.61      2.28 o
   1  11  -4        0.86        0.72      1.84 o
   2  11  -4       25.31       17.82      3.10 o
   3  11  -4       17.68       21.48      3.29 o
   4  11  -4        5.70        7.22      2.43 o
   5  11  -4       17.84       22.83      4.53 o
   6  11  -4       10.99       16.00      2.95 o
   7  11  -4       78.38       88.18      5.64 o
   8  11  -4        0.60        2.86      2.13 o
   0  12  -4       34.31       34.97      5.78 o
   1  12  -4        0.16        0.21      1.82 o
   2  12  -4        4.09        6.13      2.36 o
   3  12  -4        7.27        9.93      2.83 o
   4  12  -4       26.94       30.35      4.03 o
   2   0  -3      353.78      379.95      8.95 o
   4   0  -3      838.62      888.66     20.63 o
   6   0  -3     1200.05     1236.06     19.50 o
   8   0  -3      657.59      679.95     12.98 o
  10   0  -3      112.96      111.60      4.34 o
  12   0  -3      224.46      216.11      6.18 o
  14   0  -3      195.82      197.50      9.28 o
  16   0  -3        3.75        2.93      1.76 o
  18   0  -3        2.59        2.15      1.99 o
  20   0  -3        7.73        8.32      4.34 o
   0   1  -3      191.42      182.87      3.95 o
   1   1  -3      250.02      257.36      3.69 o
   2   1  -3      302.59      345.31      5.67 o
   3   1  -3       45.06       42.14      2.12 o
   4   1  -3     1004.70      993.53     12.90 o
   5   1  -3       40.72       39.53      1.18 o
   6   1  -3       13.11       15.38      0.61 o
   7   1  -3      218.53      210.65      3.01 o
   8   1  -3       14.49       11.68      0.74 o
   9   1  -3       47.41       51.43      1.52 o
  10   1  -3        1.64        0.74      0.54 o
  11   1  -3       79.59       83.81      2.22 o
  12   1  -3      709.52      709.82     10.20 o
  13   1  -3      207.69      207.56      5.21 o
  14   1  -3      105.85       97.32      3.50 o
  15   1  -3       37.12       32.56      2.25 o
  16   1  -3       46.50       46.28      2.69 o
  17   1  -3       39.39       41.82      2.74 o
  18   1  -3       15.04       16.40      2.03 o
  19   1  -3        7.34        8.62      1.83 o
  20   1  -3        4.11        5.60      1.68 o
   1   2  -3      473.86      488.89      7.16 o
   2   2  -3      169.78      166.82      2.91 o
   3   2  -3     1032.21     1103.51     14.12 o
   4   2  -3      318.93      310.45      5.53 o
   5   2  -3      407.13      392.61      5.27 o
   6   2  -3       64.94       64.83      1.50 o
   7   2  -3       85.81       87.63      2.74 o
   8   2  -3       38.27       37.96      1.83 o
   9   2  -3       33.42       34.80      1.46 o
  10   2  -3       21.03       18.74      1.22 o
  11   2  -3      253.09      249.20      4.96 o
  12   2  -3       69.44       64.94      3.62 o
  13   2  -3      117.37      113.92      3.69 o
  14   2  -3      262.74      253.82      6.26 o
  15   2  -3       73.06       76.53      4.26 o
  16   2  -3       24.61       18.59      1.96 o
  17   2  -3       50.74       49.41      2.92 o
  18   2  -3        5.25        4.82      1.84 o
  19   2  -3        9.91        9.16      1.99 o
  20   2  -3        8.16        6.92      2.06 o
   0   3  -3       43.16       48.95      2.51 o
   1   3  -3     1930.04     2037.79     27.85 o
   2   3  -3       47.27       46.51      2.24 o
   3   3  -3      364.05      394.32      5.64 o
   4   3  -3      112.77      112.89      2.01 o
   5   3  -3       77.05       84.74      1.90 o
   6   3  -3       60.18       62.55      1.57 o
   7   3  -3      142.01      140.86      2.80 o
   8   3  -3       39.10       39.18      1.55 o
   9   3  -3       26.41       23.54      2.25 o
  10   3  -3      320.53      309.00      6.51 o
  11   3  -3       11.77        9.82      1.29 o
  12   3  -3      137.67      126.29      3.83 o
  13   3  -3       62.50       56.71      2.66 o
  14   3  -3      226.52      221.30      5.79 o
  15   3  -3      138.69      142.31      4.52 o
  16   3  -3       29.28       23.76      2.58 o
  17   3  -3        4.74        2.88      1.42 o
  18   3  -3       16.51       14.78      2.04 o
  19   3  -3        0.98        2.82      1.58 o
   1   4  -3       27.72       31.07      1.67 o
   2   4  -3        1.13        1.36      0.47 o
   3   4  -3      412.15      428.79      6.83 o
   4   4  -3       31.00       34.30      1.23 o
   5   4  -3      143.36      138.77      4.04 o
   6   4  -3       87.51       89.20      2.62 o
   7   4  -3       79.76       77.95      2.81 o
   8   4  -3      132.40      139.37      4.83 o
   9   4  -3       11.22       10.82      1.53 o
  10   4  -3       12.41       15.09      1.25 o
  11   4  -3      127.76      126.83      4.78 o
  12   4  -3       20.26       18.59      1.71 o
  13   4  -3       44.95       47.19      2.54 o
  14   4  -3      124.05      116.65      4.01 o
  15   4  -3       26.56       26.90      2.25 o
  16   4  -3       50.33       49.31      2.89 o
  17   4  -3       25.19       26.63      2.45 o
  18   4  -3        8.74        7.64      1.82 o
  19   4  -3        5.76        9.39      1.90 o
   0   5  -3      188.91      216.40      6.62 o
   1   5  -3      204.08      212.54      4.10 o
   2   5  -3      146.92      153.03      2.96 o
   3   5  -3      165.59      183.52      4.13 o
   4   5  -3      101.44      106.51      2.38 o
   5   5  -3      139.82      141.84      2.90 o
   6   5  -3      130.82      125.74      3.74 o
   7   5  -3       34.16       30.65      1.72 o
   8   5  -3       78.79       84.46      2.81 o
   9   5  -3       19.43       17.29      1.52 o
  10   5  -3        4.39        2.71      0.98 o
  11   5  -3        4.94        5.38      1.17 o
  12   5  -3       51.61       50.29      3.61 o
  13   5  -3      240.97      228.93      5.99 o
  14   5  -3        4.23        1.53      1.23 o
  15   5  -3        6.80        4.97      1.41 o
  16   5  -3       17.38       17.32      2.06 o
  17   5  -3        7.98        6.91      2.34 o
  18   5  -3       30.38       31.72      2.80 o
   1   6  -3       74.14       76.55      2.09 o
   2   6  -3       87.81       85.69      3.39 o
   3   6  -3      139.09      136.45      4.36 o
   4   6  -3       98.15       94.19      4.42 o
   5   6  -3      303.55      317.15      5.32 o
   6   6  -3      320.58      326.74      5.97 o
   7   6  -3       84.23       90.45      3.03 o
   8   6  -3      365.00      352.82      8.53 o
   9   6  -3       47.41       44.47      2.61 o
  10   6  -3       17.40       17.94      1.71 o
  11   6  -3       46.64       47.74      2.69 o
  12   6  -3       16.67       16.23      1.81 o
  13   6  -3       22.85       23.79      2.14 o
  14   6  -3        0.15        0.47      1.14 o
  15   6  -3        4.00        0.68      1.27 o
  16   6  -3       11.10       11.49      1.89 o
  17   6  -3       25.87       25.80      2.56 o
  18   6  -3        1.84        0.20      1.69 o
   0   7  -3      393.63      395.93     20.39 o
   1   7  -3       19.41       19.79      1.48 o
   2   7  -3      160.86      163.97      5.25 o
   3   7  -3      364.37      362.74      6.63 o
   4   7  -3      148.89      160.35      5.07 o
   5   7  -3       17.24       11.77      1.75 o
   6   7  -3      121.48      117.88      4.20 o
   7   7  -3       64.52       61.40      3.04 o
   8   7  -3      159.24      160.26     10.87 o
   9   7  -3       12.64       15.97      1.93 o
  10   7  -3       52.76       54.60      3.85 o
  11   7  -3       42.39       39.74      2.96 o
  12   7  -3       49.27       45.42      3.18 o
  13   7  -3       32.31       37.32      2.62 o
  14   7  -3       15.39       14.52      1.97 o
  15   7  -3       12.98       14.76      2.03 o
  16   7  -3        0.46       -1.06      1.37 o
  17   7  -3        4.33        6.89      1.77 o
   1   8  -3       78.92       65.80      7.37 o
   2   8  -3      418.08      413.05     11.87 o
   3   8  -3      189.40      175.68      6.70 o
   4   8  -3      121.06      122.62      8.00 o
   5   8  -3       58.69       53.43      3.68 o
   6   8  -3       91.60       92.68      3.91 o
   7   8  -3       27.37       22.44      2.21 o
   8   8  -3      118.07      107.89      4.33 o
   9   8  -3        2.16        2.46      1.32 o
  10   8  -3        4.54        5.37      1.55 o
  11   8  -3       26.32       22.92      3.34 o
  12   8  -3       77.96       78.44      3.55 o
  13   8  -3       21.02       25.98      5.18 o
  14   8  -3        6.68        5.56      1.64 o
  15   8  -3        5.07        8.38      1.79 o
  16   8  -3       27.19       32.92      3.58 o
   0   9  -3      587.78      576.03     23.01 o
   1   9  -3      239.81      242.56      8.62 o
   2   9  -3      175.27      161.50      6.77 o
   3   9  -3      175.17      176.06      7.05 o
   4   9  -3       50.95       50.37      7.45 o
   5   9  -3       30.81       29.20      3.05 o
   6   9  -3       64.66       65.91      4.26 o
   7   9  -3       62.84       65.38      3.58 o
   8   9  -3       30.98       30.36      3.83 o
   9   9  -3       10.36        7.04      2.89 o
  10   9  -3       55.21       58.51      3.61 o
  11   9  -3       36.17       33.14      2.98 o
  12   9  -3        0.36        0.85      1.25 o
  13   9  -3       18.75       16.47      2.18 o
  14   9  -3       12.39       10.34      1.98 o
  15   9  -3       34.02       37.93      3.51 o
   1  10  -3      112.36      115.83      5.85 o
   2  10  -3      153.03      155.70      6.97 o
   3  10  -3      174.61      178.39      7.50 o
   4  10  -3       17.98       15.25      2.72 o
   5  10  -3       66.02       67.20      4.65 o
   6  10  -3        2.07        1.83      1.78 o
   7  10  -3       13.47       12.59      3.88 o
   8  10  -3       23.96       22.46      2.59 o
   9  10  -3       12.69       11.06      2.04 o
  10  10  -3       10.39       11.28      3.07 o
  11  10  -3       10.98       10.79      2.12 o
  12  10  -3       41.93       45.92      6.85 o
  13  10  -3       10.14       11.38      2.04 o
   0  11  -3      153.13      158.90     10.21 o
   1  11  -3       12.84       14.95      2.91 o
   2  11  -3       19.84       21.54      3.30 o
   3  11  -3      103.72      113.90      6.16 o
   4  11  -3       16.53       15.49      2.91 o
   5  11  -3        0.45       -1.30      1.87 o
   6  11  -3       53.79       64.65      4.87 o
   7  11  -3        3.17        0.99      1.83 o
   8  11  -3       26.06       34.16      4.24 o
   9  11  -3       31.71       32.11      3.20 o
  10  11  -3       13.08       10.22      2.23 o
  11  11  -3       22.62       25.90      4.79 o
   1  12  -3       18.16       17.65      4.38 o
   2  12  -3       19.74       22.85      3.92 o
   3  12  -3       15.45       18.02      3.22 o
   4  12  -3        6.32        6.39      2.39 o
   5  12  -3        2.25        0.32      2.92 o
   6  12  -3        3.10        7.55      2.49 o
   7  12  -3        7.82        7.48      2.68 o
   8  12  -3        0.40        0.86      2.13 o
   9  12  -3       12.63       10.50      2.87 o
   0  13  -3        3.60       -1.75      2.70 o
   1  13  -3        7.76        3.70      2.38 o
   2  13  -3       29.39       23.54      5.58 o
   3  13  -3       29.98       35.89      9.75 o
   4  13  -3       12.13       12.99      3.16 o
   0   0  -2     3921.91     3804.54    112.42 o
   2   0  -2     1659.96     1677.21     50.16 o
   4   0  -2      855.91      870.93     13.67 o
   6   0  -2      971.36     1022.94     16.07 o
   8   0  -2     3492.20     3424.35     59.66 o
  10   0  -2     1278.36     1236.48     28.39 o
  12   0  -2      249.16      252.88      6.77 o
  14   0  -2       10.39       11.87      2.63 o
  16   0  -2       51.83       48.09      3.79 o
  18   0  -2      101.52      108.34      5.94 o
  20   0  -2       12.30        2.39      2.65 o
   1   1  -2      340.36      350.54      5.06 o
   2   1  -2      438.54      393.57      7.23 o
   3   1  -2       15.15       14.68      0.64 o
   4   1  -2      747.73      767.74      8.61 o
   5   1  -2       21.72       24.55      0.77 o
   6   1  -2      691.87      773.23      8.81 o
   7   1  -2       41.59       47.08      1.23 o
   8   1  -2     1391.51     1416.25     18.09 o
   9   1  -2      611.08      591.56      9.11 o
  10   1  -2      429.32      423.66      8.09 o
  11   1  -2       97.22       91.42      2.58 o
  12   1  -2       21.19       23.21      2.34 o
  13   1  -2       19.91       19.09      1.31 o
  14   1  -2       27.28       28.50      1.99 o
  15   1  -2        2.81        0.96      1.04 o
  16   1  -2       13.88       15.27      1.81 o
  17   1  -2       33.64       38.31      2.58 o
  18   1  -2       40.19       39.42      2.76 o
  19   1  -2       10.44       14.95      2.08 o
  20   1  -2       11.69        7.88      5.27 o
  21   1  -2        3.30        4.73      3.27 o
   0   2  -2     3647.84     3468.08     74.66 o
   1   2  -2      467.89      481.64      7.80 o
   2   2  -2      124.61      116.50      2.06 o
   3   2  -2     1861.18     1893.87     23.60 o
   4   2  -2      298.04      304.17      4.42 o
   5   2  -2      237.01      240.21      3.47 o
   6   2  -2      298.28      293.49      5.07 o
   7   2  -2      996.95     1033.28     14.81 o
   8   2  -2     2035.33     2054.39     31.86 o
   9   2  -2      156.31      149.74      3.26 o
  10   2  -2      185.50      191.02      3.98 o
  11   2  -2      243.16      244.29      4.84 o
  12   2  -2       69.10       65.90      3.71 o
  13   2  -2      133.56      130.28      4.76 o
  14   2  -2       67.38       69.12      2.93 o
  15   2  -2      154.98      156.21      4.65 o
  16   2  -2       51.48       55.54      2.89 o
  17   2  -2       12.31       14.78      1.88 o
  18   2  -2       52.50       51.64      3.67 o
  19   2  -2       15.45       17.94      2.74 o
  20   2  -2        2.81        2.74      1.92 o
  21   2  -2       25.18       17.42      3.19 o
   1   3  -2     1037.62     1058.52     14.74 o
   2   3  -2      241.09      243.00      3.46 o
   3   3  -2      921.39      987.74     13.92 o
   4   3  -2      282.20      269.25      4.50 o
   5   3  -2      692.51      752.96     11.93 o
   6   3  -2      362.27      338.31     10.82 o
   7   3  -2      112.02      115.73      2.68 o
   8   3  -2      191.91      189.06      3.85 o
   9   3  -2      377.55      374.82      7.10 o
  10   3  -2      160.38      162.66      3.95 o
  11   3  -2      138.63      144.46      3.54 o
  12   3  -2      307.16      304.64      5.93 o
  13   3  -2       28.13       26.89      1.99 o
  14   3  -2       74.45       79.77      3.16 o
  15   3  -2       23.61       26.76      2.14 o
  16   3  -2       41.68       47.71      2.77 o
  17   3  -2       22.76       22.76      2.17 o
  18   3  -2       36.71       38.93      3.33 o
  19   3  -2        5.46        8.39      2.05 o
  20   3  -2        6.85        5.29      2.23 o
   0   4  -2      122.71      128.72      3.41 o
   1   4  -2       35.19       33.39      1.21 o
   2   4  -2      364.49      380.79      5.90 o
   3   4  -2      707.03      748.13     10.02 o
   4   4  -2       35.49       36.51      1.26 o
   5   4  -2      257.28      266.45      7.46 o
   6   4  -2        8.60        7.65      0.80 o
   7   4  -2        8.28       11.63      1.05 o
   8   4  -2       24.64       22.62      1.47 o
   9   4  -2      312.11      326.68      5.94 o
  10   4  -2       88.73       87.30      2.62 o
  11   4  -2       27.95       24.47      2.46 o
  12   4  -2       30.37       26.72      1.93 o
  13   4  -2      110.95      108.13      3.70 o
  14   4  -2        0.56        0.45      1.05 o
  15   4  -2       18.48       20.58      1.99 o
  16   4  -2        9.65        9.37      1.64 o
  17   4  -2       44.16       42.51      2.88 o
  18   4  -2       53.26       58.70      3.38 o
  19   4  -2       58.72       55.52      3.87 o
  20   4  -2        4.97        5.07      2.24 o
   1   5  -2      858.10      909.57     12.10 o
   2   5  -2       23.11       24.45      1.08 o
   3   5  -2      184.79      196.53      3.53 o
   4   5  -2      561.51      583.31     11.05 o
   5   5  -2       75.03       74.09      3.34 o
   6   5  -2       22.32       26.67      1.50 o
   7   5  -2      206.72      225.49      5.32 o
   8   5  -2       16.05       21.62      1.52 o
   9   5  -2      367.36      378.47      7.78 o
  10   5  -2      172.54      167.40      3.99 o
  11   5  -2      152.43      145.78      4.25 o
  12   5  -2        1.01        1.46      1.05 o
  13   5  -2        5.86        6.61      1.37 o
  14   5  -2       23.20       20.62      3.29 o
  15   5  -2       19.65       21.71      2.11 o
  16   5  -2        2.29        2.33      1.29 o
  17   5  -2      150.96      163.77      6.75 o
  18   5  -2       24.11       28.12      3.04 o
  19   5  -2        5.31        7.14      3.71 o
   0   6  -2      103.55       98.57      3.28 o
   1   6  -2      143.21      140.10      3.18 o
   2   6  -2       63.79       65.08      2.03 o
   3   6  -2       73.49       62.23      2.16 o
   4   6  -2      468.25      494.38      8.73 o
   5   6  -2      120.47      118.64      3.36 o
   6   6  -2       93.96       90.30      2.91 o
   7   6  -2      392.03      390.24      7.73 o
   8   6  -2       21.97       23.36      1.75 o
   9   6  -2       22.07       21.09      1.70 o
  10   6  -2      205.65      196.17      5.80 o
  11   6  -2       75.80       72.30      6.26 o
  12   6  -2      127.29      126.18      4.13 o
  13   6  -2       71.06       76.95      3.30 o
  14   6  -2       50.11       54.11      2.97 o
  15   6  -2       15.80       18.45      2.58 o
  16   6  -2       17.67       21.16      2.27 o
  17   6  -2        4.77        2.61      1.66 o
  18   6  -2        9.80        9.57      2.23 o
  19   6  -2        8.63        9.48      2.67 o
   1   7  -2       18.76       21.65      1.50 o
   2   7  -2      369.57      381.54     11.99 o
   3   7  -2       46.59       44.91      2.43 o
   4   7  -2      244.76      246.09      7.62 o
   5   7  -2       22.56       21.83      1.64 o
   6   7  -2      339.20      345.72     11.79 o
   7   7  -2       60.69       59.94      2.98 o
   8   7  -2       31.15       28.02      2.23 o
   9   7  -2        1.40        1.25      1.86 o
  10   7  -2       62.51       61.92      3.28 o
  11   7  -2       48.24       49.98      2.66 o
  12   7  -2      166.05      161.47      4.92 o
  13   7  -2       18.77       18.88      2.01 o
  14   7  -2        1.88        1.97      1.31 o
  15   7  -2        3.33        0.72      1.26 o
  16   7  -2        2.33        2.58      1.47 o
  17   7  -2        5.35        8.57      2.04 o
  18   7  -2        5.84        5.21      2.04 o
   0   8  -2      735.99      712.47     17.96 o
   1   8  -2      448.75      441.75     10.14 o
   2   8  -2      135.97      133.92      4.53 o
   3   8  -2       20.77       20.59      2.34 o
   4   8  -2        1.20        1.59      1.07 o
   5   8  -2       57.39       60.47      3.49 o
   6   8  -2       83.95       82.14      3.67 o
   7   8  -2      480.33      470.80     11.16 o
   8   8  -2      196.85      200.02      6.14 o
   9   8  -2       15.55       15.26      2.04 o
  10   8  -2        5.40        4.26      1.83 o
  11   8  -2       16.53       17.31      2.37 o
  12   8  -2       11.28       10.17      1.69 o
  13   8  -2       10.63        9.97      1.68 o
  14   8  -2       19.75       17.74      2.14 o
  15   8  -2       46.96       45.76      3.68 o
  16   8  -2       28.24       30.67      3.24 o
  17   8  -2       15.75       15.34      2.62 o
   1   9  -2      326.74      330.13     14.55 o
   2   9  -2      126.16      119.68      5.53 o
   3   9  -2      384.39      353.69     11.19 o
   4   9  -2      251.28      244.66      8.75 o
   5   9  -2       17.74       17.91      2.17 o
   6   9  -2      342.63      316.71      8.57 o
   7   9  -2       54.25       57.02      3.34 o
   8   9  -2       96.42       93.79      4.43 o
   9   9  -2       66.66       69.92      4.46 o
  10   9  -2       35.56       45.32      3.23 o
  11   9  -2       53.85       52.83      3.53 o
  12   9  -2       28.56       27.07      2.42 o
  13   9  -2       10.91        7.47      1.70 o
  14   9  -2       25.02       28.86      3.30 o
  15   9  -2        0.67        2.48      1.77 o
  16   9  -2       11.84       15.97      2.75 o
   0  10  -2       30.23       27.46      4.51 o
   1  10  -2       18.99       18.39      2.83 o
   2  10  -2      150.21      137.26      6.38 o
   3  10  -2      209.81      213.19      8.22 o
   4  10  -2      264.89      263.45      9.52 o
   5  10  -2       63.26       55.79      4.25 o
   6  10  -2        4.57        2.90      1.42 o
   7  10  -2        4.38        3.43      1.59 o
   8  10  -2       32.62       32.51      2.90 o
   9  10  -2        4.64        3.54      1.61 o
  10  10  -2       30.27       20.73      2.64 o
  11  10  -2       22.63       22.42      3.54 o
  12  10  -2       70.39       65.38      4.18 o
  13  10  -2       14.99       16.64      2.70 o
  14  10  -2       10.26       15.39      2.63 o
   1  11  -2      168.04      159.50      7.16 o
   2  11  -2       69.10       72.66      4.99 o
   3  11  -2       34.20       33.31      4.07 o
   4  11  -2       32.05       30.73      3.90 o
   5  11  -2      144.03      150.46      7.16 o
   6  11  -2       71.03       66.12      4.90 o
   7  11  -2       37.27       39.64      4.46 o
   8  11  -2       24.09       23.15      2.71 o
   9  11  -2        5.89        6.30      1.85 o
  10  11  -2       21.36       25.50      2.90 o
  11  11  -2        0.85        0.29      1.55 o
  12  11  -2        1.02        3.87      1.87 o
  13  11  -2       24.00       27.87      4.31 o
   0  12  -2       20.90       20.37      4.63 o
   1  12  -2       23.32       23.08      3.47 o
   2  12  -2       50.04       62.26      4.90 o
   3  12  -2        5.02        0.79      1.85 o
   4  12  -2       13.50       13.24      2.82 o
   5  12  -2        4.40        2.22      2.07 o
   6  12  -2       35.96       36.69      4.16 o
   7  12  -2       28.07       24.61      6.56 o
   8  12  -2        2.50        1.42      1.95 o
   9  12  -2        0.18       -0.39      1.59 o
  10  12  -2       22.34       19.43      2.95 o
  11  12  -2       17.42       24.85      3.18 o
   1  13  -2       16.74       17.18      3.31 o
   2  13  -2        2.93        4.45      4.69 o
   3  13  -2        2.53        1.71      2.16 o
   4  13  -2       17.03       20.79      3.55 o
   5  13  -2       28.45       28.74      4.07 o
   6  13  -2       10.21       14.52      3.44 o
   7  13  -2       32.13       39.57      4.60 o
   8  13  -2       22.36       26.50      5.97 o
   0  14  -2       69.06       82.94      8.80 o
   1  14  -2       10.34       10.94      3.02 o
   2   0  -1     3802.48     3809.65     66.43 o
   4   0  -1    19088.92    19860.76    788.77 o
   6   0  -1      686.52      651.29     12.28 o
   8   0  -1        9.52        8.14      0.98 o
  10   0  -1      509.88      555.30     11.28 o
  12   0  -1       73.66       74.42      3.11 o
  14   0  -1      140.02      136.62      5.85 o
  16   0  -1      132.24      125.98      5.85 o
  18   0  -1       21.78       22.22      3.09 o
  20   0  -1        7.30        6.90      3.30 o
   0   1  -1     5735.33     5301.15    117.64 o
   1   1  -1     1570.11     1530.70     23.39 o
   2   1  -1       15.97       16.09      0.53 o
   3   1  -1     1615.45     1590.43     18.26 o
   4   1  -1    21190.32    22631.22    340.20 o
   5   1  -1      910.43      862.49     11.20 o
   6   1  -1     2350.05     2338.01     26.79 o
   7   1  -1      585.58      584.71      9.95 o
   8   1  -1      701.01      722.39      9.75 o
   9   1  -1      605.70      590.24      9.26 o
  10   1  -1      625.71      641.12      9.09 o
  11   1  -1       10.03        7.24      0.81 o
  12   1  -1      319.99      325.82      5.52 o
  13   1  -1       44.40       43.44      1.80 o
  14   1  -1      142.26      139.37      4.11 o
  15   1  -1       42.33       43.94      2.43 o
  16   1  -1        7.81        9.15      1.60 o
  17   1  -1       27.75       31.59      2.34 o
  18   1  -1       15.91       19.48      2.08 o
  19   1  -1        6.99        7.40      6.85 o
  20   1  -1        6.44        4.32      2.12 o
  21   1  -1       11.86       12.38      2.79 o
   1   2  -1     1545.19     1435.12     17.84 o
   2   2  -1      125.86      130.26      2.10 o
   3   2  -1      876.02      826.05     10.67 o
   4   2  -1     1356.39     1311.62     16.51 o
   5   2  -1     3149.59     3176.36     39.12 o
   6   2  -1      567.56      526.80      7.31 o
   7   2  -1        2.76        2.52      0.56 o
   8   2  -1       36.44       36.96      1.44 o
   9   2  -1      177.86      188.86      3.48 o
  10   2  -1       22.57       22.90      1.55 o
  11   2  -1      251.40      252.58      5.11 o
  12   2  -1        7.53        8.31      0.97 o
  13   2  -1      151.02      160.72      3.55 o
  14   2  -1        8.84        7.04      1.27 o
  15   2  -1        8.15        5.91      1.24 o
  16   2  -1        1.08       -0.60      0.94 o
  17   2  -1        7.25        7.64      1.51 o
  18   2  -1        7.27        5.51      1.72 o
  19   2  -1        8.62        8.55      2.29 o
  20   2  -1        3.17        5.59      2.14 o
  21   2  -1        0.38        2.67      2.22 o
   0   3  -1     1111.99     1004.93     18.21 o
   1   3  -1        4.91        4.41      0.43 o
   2   3  -1      704.20      675.61      8.92 o
   3   3  -1      125.21      123.99      2.19 o
   4   3  -1      687.73      687.87      9.16 o
   5   3  -1      485.80      482.10      8.17 o
   6   3  -1      922.15      899.35     17.56 o
   7   3  -1     1583.14     1614.85     22.78 o
   8   3  -1      339.82      351.32      6.03 o
   9   3  -1      243.58      243.40      4.69 o
  10   3  -1       45.10       44.08      2.20 o
  11   3  -1       48.73       52.21      2.02 o
  12   3  -1        1.61        1.59      0.75 o
  13   3  -1       74.17       72.01      3.22 o
  14   3  -1       12.90       12.15      1.53 o
  15   3  -1       79.32       83.17      3.27 o
  16   3  -1       15.03       16.69      1.89 o
  17   3  -1        7.46        6.94      1.54 o
  18   3  -1       43.79       46.40      3.36 o
  19   3  -1       41.41       49.08      4.21 o
  20   3  -1       69.73       72.55      5.21 o
  21   3  -1        2.87        3.12      3.34 o
   1   4  -1      698.48      722.01      8.85 o
   2   4  -1      425.91      440.39      5.75 o
   3   4  -1      658.99      626.84      8.56 o
   4   4  -1        7.28        6.72      0.69 o
   5   4  -1      626.30      621.59      9.72 o
   6   4  -1      178.58      175.26      5.26 o
   7   4  -1      998.61     1033.66     16.93 o
   8   4  -1      529.92      538.14      8.68 o
   9   4  -1       30.91       28.16      1.48 o
  10   4  -1       33.03       33.56      1.66 o
  11   4  -1       87.43       90.70      2.78 o
  12   4  -1        8.92        8.15      1.27 o
  13   4  -1        7.83        8.55      1.32 o
  14   4  -1        8.92        6.29      1.29 o
  15   4  -1       83.69       84.86      3.85 o
  16   4  -1        7.39        5.06      1.46 o
  17   4  -1        7.47        6.06      2.17 o
  18   4  -1       14.51       18.82      2.99 o
  19   4  -1       40.05       43.04      6.13 o
  20   4  -1        2.30        0.25      1.91 o
  21   4  -1       12.69        5.35      6.13 o
   0   5  -1     2685.19     2875.04     50.31 o
   1   5  -1      186.71      195.28      3.39 o
   2   5  -1        8.73       13.74      0.85 o
   3   5  -1      590.54      606.17      9.26 o
   4   5  -1       51.92       52.85      3.17 o
   5   5  -1        7.88        8.09      0.95 o
   6   5  -1      214.89      208.43      7.15 o
   7   5  -1        2.01        3.67      0.82 o
   8   5  -1      119.24      121.24      3.42 o
   9   5  -1      150.22      154.17      4.07 o
  10   5  -1       62.37       64.61      2.91 o
  11   5  -1      325.60      324.61      7.08 o
  12   5  -1       15.25       14.12      1.59 o
  13   5  -1      103.45      108.96      3.74 o
  14   5  -1      118.91      117.55      4.04 o
  15   5  -1      139.62      144.99      4.62 o
  16   5  -1       15.66       13.17      1.86 o
  17   5  -1       53.17       55.87      3.66 o
  18   5  -1       51.11       48.93      5.63 o
  19   5  -1       19.62       20.43      3.68 o
  20   5  -1        7.04        9.04      2.87 o
   1   6  -1      110.93      110.89      3.00 o
   2   6  -1      118.22      119.64      2.85 o
   3   6  -1      337.55      369.74     16.07 o
   4   6  -1      365.21      370.88      8.35 o
   5   6  -1      404.80      440.68      9.60 o
   6   6  -1       54.39       55.84      2.55 o
   7   6  -1      221.90      222.23      5.98 o
   8   6  -1      243.06      242.92      6.44 o
   9   6  -1       39.92       36.07      4.30 o
  10   6  -1      279.40      274.57      6.30 o
  11   6  -1      158.45      152.75      4.42 o
  12   6  -1       44.04       40.29      2.54 o
  13   6  -1       35.79       36.49      2.38 o
  14   6  -1       98.08       95.77      3.76 o
  15   6  -1       34.27       32.65      2.53 o
  16   6  -1       28.26       34.19      3.03 o
  17   6  -1       26.04       28.14      3.14 o
  18   6  -1        6.54        6.54      2.43 o
  19   6  -1       24.12       27.89      3.71 o
   0   7  -1     1300.92     1344.77     43.45 o
   1   7  -1       24.23       24.95      2.24 o
   2   7  -1      411.15      412.67     14.72 o
   3   7  -1      393.95      423.38     13.05 o
   4   7  -1      293.58      309.46     11.89 o
   5   7  -1       35.02       34.61      4.26 o
   6   7  -1        1.53        0.17      0.81 o
   7   7  -1       10.52       11.63      1.53 o
   8   7  -1       96.17      102.47      3.90 o
   9   7  -1       47.10       44.80      2.73 o
  10   7  -1      184.93      184.70      8.13 o
  11   7  -1      184.60      173.61      6.45 o
  12   7  -1       67.88       68.54      3.15 o
  13   7  -1        0.54        0.29      1.07 o
  14   7  -1        3.97        3.61      1.37 o
  15   7  -1        0.86       -1.17      1.43 o
  16   7  -1       57.76       50.79      3.71 o
  17   7  -1       13.09       12.89      6.98 o
  18   7  -1       19.22       22.76      3.40 o
  19   7  -1        7.31        8.24      2.68 o
   1   8  -1      195.55      205.69      7.08 o
   2   8  -1       70.47       65.82      3.77 o
   3   8  -1       16.42       20.03      1.89 o
   4   8  -1      305.88      299.18      7.69 o
   5   8  -1      341.40      347.44      8.48 o
   6   8  -1      211.67      217.42      6.29 o
   7   8  -1       37.86       35.85      3.24 o
   8   8  -1      134.63      121.64      4.63 o
   9   8  -1      153.96      154.49      5.34 o
  10   8  -1      191.49      190.89      6.21 o
  11   8  -1       30.75       33.81      2.82 o
  12   8  -1       21.14       19.03      2.04 o
  13   8  -1       27.92       27.58      2.40 o
  14   8  -1       29.55       28.98      2.90 o
  15   8  -1       12.37       14.90      3.25 o
  16   8  -1       38.39       46.88      3.74 o
  17   8  -1        3.56        6.63      2.63 o
  18   8  -1        4.09        4.42      2.38 o
   0   9  -1      133.56      136.59      8.15 o
   1   9  -1        8.46        8.45      1.94 o
   2   9  -1       70.61       64.21      3.90 o
   3   9  -1       90.72       90.07      4.65 o
   4   9  -1        5.76        7.63      1.51 o
   5   9  -1      143.76      145.21      5.12 o
   6   9  -1       17.32       12.92      1.91 o
   7   9  -1      210.41      206.55      6.43 o
   8   9  -1      233.58      241.79      7.26 o
   9   9  -1       48.46       50.69      3.27 o
  10   9  -1       26.14       29.45      2.75 o
  11   9  -1       68.09       75.06      4.03 o
  12   9  -1       44.34       49.47      3.45 o
  13   9  -1       41.82       34.78      3.18 o
  14   9  -1        3.01        1.87      1.65 o
  15   9  -1       12.36       13.59      2.45 o
  16   9  -1        5.47        3.90      3.54 o
  17   9  -1        1.20        0.69      3.59 o
   1  10  -1      267.57      263.55      9.25 o
   2  10  -1      138.85      130.68      6.15 o
   3  10  -1      260.76      263.39      9.28 o
   4  10  -1      162.78      158.98      6.86 o
   5  10  -1      273.71      256.18      7.57 o
   6  10  -1      205.91      208.91      6.71 o
   7  10  -1       49.30       53.16      4.29 o
   8  10  -1        1.09        0.65      1.34 o
   9  10  -1       14.46       15.99      2.27 o
  10  10  -1       16.89       16.75      3.67 o
  11  10  -1       16.73       16.57      2.43 o
  12  10  -1       37.41       35.48      3.27 o
  13  10  -1       56.31       60.61      4.99 o
  14  10  -1        3.19        4.11      1.90 o
  15  10  -1       50.35       49.08      7.02 o
   0  11  -1      164.14      153.06      9.87 o
   1  11  -1       24.41       30.26      3.39 o
   2  11  -1       22.41       21.68      3.06 o
   3  11  -1        0.77       -0.35      1.54 o
   4  11  -1       35.26       30.61      3.68 o
   5  11  -1       18.66       10.95      2.53 o
   6  11  -1       18.75       14.81      2.29 o
   7  11  -1      349.38      336.54     12.37 o
   8  11  -1      159.31      152.46      6.02 o
   9  11  -1       20.11       22.39      2.76 o
  10  11  -1       27.21       27.90      3.06 o
  11  11  -1       48.01       52.28      3.93 o
  12  11  -1        6.11        4.45      1.82 o
  13  11  -1       27.77       26.88      3.52 o
  14  11  -1       16.47       18.61      3.42 o
   1  12  -1      102.20      108.54      6.20 o
   2  12  -1       10.15        8.36      2.51 o
   3  12  -1       27.64       20.71      3.25 o
   4  12  -1       13.28       13.83      2.82 o
   5  12  -1       36.21       31.67      3.78 o
   6  12  -1        2.14        1.90      2.39 o
   7  12  -1        0.96       -0.71      1.41 o
   8  12  -1        5.94        4.87      1.88 o
   9  12  -1       67.98       78.72      4.71 o
  10  12  -1       29.23       31.62      3.42 o
  11  12  -1        3.11        6.38      2.80 o
  12  12  -1       13.24       12.29      2.61 o
   0  13  -1       41.42       41.94      6.31 o
   1  13  -1       25.25       24.07      3.63 o
   2  13  -1        3.53        1.74      1.99 o
   3  13  -1       58.05       63.38      7.38 o
   4  13  -1        8.78        8.16      2.80 o
   5  13  -1        4.90        4.26      3.04 o
   6  13  -1        4.08        5.95      4.26 o
   7  13  -1        3.30        4.78      2.67 o
   8  13  -1        8.80        6.42      3.18 o
   9  13  -1        0.76        1.86      1.92 o
   1  14  -1        4.94        4.30      4.17 o
   2  14  -1       14.42       17.62      3.89 o
   3  14  -1        5.17        3.23      2.49 o
   4  14  -1        9.15        7.20      6.01 o
   5  14  -1       20.47       17.89      6.51 o
   2   0   0      961.82      804.55     56.42 o
   4   0   0      746.40      721.38     11.34 o
   6   0   0      660.54      621.82     10.17 o
   8   0   0      424.18      416.28     14.90 o
  10   0   0     1222.48     1226.41     22.91 o
  12   0   0       13.65       12.18      1.83 o
  14   0   0      734.67      720.53     18.47 o
  16   0   0       51.42       45.22      3.54 o
  18   0   0       17.24       14.02      3.75 o
  20   0   0        8.33        5.53      3.32 o
  22   0   0        0.59        2.25      2.89 o
   1   1   0      784.16      565.71     37.31 o
   2   1   0      155.39      167.65      2.39 o
   3   1   0      236.25      225.40      2.94 o
   4   1   0     4610.56     4688.15     49.48 o
   5   1   0     2772.86     2696.18     28.77 o
   6   1   0      539.16      562.00      7.63 o
   7   1   0      748.89      715.82      9.62 o
   8   1   0      426.31      397.01      5.88 o
   9   1   0      120.11      120.24      2.53 o
  10   1   0       32.53       30.57      1.32 o
  11   1   0        0.01       -0.57      0.57 o
  12   1   0      274.71      268.77      5.86 o
  13   1   0       11.65       17.70      2.41 o
  14   1   0        0.90       -0.20      0.88 o
  15   1   0       35.38       40.48      2.33 o
  16   1   0      107.08      104.07      4.46 o
  17   1   0       69.14       64.34      5.28 o
  18   1   0       69.88       78.43      4.95 o
  19   1   0       12.61       14.27      2.74 o
  20   1   0        8.10        4.81      4.64 o
  21   1   0        0.58        0.73      1.93 o
  22   1   0        0.39       -0.63      2.00 o
   0   2   0     9316.22     9698.31    157.18 o
   1   2   0     2904.95     2761.03     37.12 o
   2   2   0     1906.49     1882.24     24.54 o
   3   2   0     4767.41     4840.31     59.01 o
   4   2   0      879.99      830.87     10.72 o
   5   2   0      725.75      681.27      8.35 o
   6   2   0      148.73      133.15      2.68 o
   7   2   0      479.45      462.66      8.02 o
   8   2   0      256.84      226.15      4.19 o
   9   2   0      162.15      164.64      3.46 o
  10   2   0      206.06      190.43      4.37 o
  11   2   0      311.33      322.85      6.59 o
  12   2   0        9.17       12.19      1.31 o
  13   2   0       20.31       22.63      1.67 o
  14   2   0       21.71       22.70      1.80 o
  15   2   0       12.91       12.20      1.52 o
  16   2   0       29.18       31.34      2.46 o
  17   2   0        1.14        0.19      1.51 o
  18   2   0        6.73        3.81      1.95 o
  19   2   0        7.07        5.24      2.24 o
  20   2   0        0.07       -1.59      1.59 o
  21   2   0       24.36       23.81      3.56 o
   1   3   0       48.85       55.72      1.24 o
   2   3   0     2653.02     2451.17     30.32 o
   3   3   0     1187.60     1174.33     14.96 o
   4   3   0      322.51      355.45      5.12 o
   5   3   0        0.18        0.59      0.44 o
   6   3   0      426.81      399.62      6.43 o
   7   3   0      152.35      145.61      3.29 o
   8   3   0       24.26       23.06      1.21 o
   9   3   0      388.14      371.97      7.16 o
  10   3   0       28.98       24.41      1.53 o
  11   3   0       10.51       11.44      1.23 o
  12   3   0        0.05        0.13      0.69 o
  13   3   0        0.99        1.11      1.65 o
  14   3   0       16.66       17.55      2.48 o
  15   3   0       64.86       62.32      3.82 o
  16   3   0       38.95       39.84      2.86 o
  17   3   0        3.58        2.12      1.70 o
  18   3   0       95.72       95.98      5.52 o
  19   3   0       55.70       62.62      4.84 o
  20   3   0       13.63       18.31      3.72 o
  21   3   0        0.35        2.88      3.70 o
   0   4   0       39.77       40.21      2.76 o
   1   4   0      379.40      379.01      5.19 o
   2   4   0      963.16      921.17     13.21 o
   3   4   0     2427.41     2418.13     33.02 o
   4   4   0      159.78      201.24      4.63 o
   5   4   0      248.88      261.70      9.63 o
   6   4   0      164.48      170.97      6.45 o
   7   4   0      488.17      447.02      9.44 o
   8   4   0        1.39        1.34      0.66 o
   9   4   0      490.86      494.87      9.16 o
  10   4   0       82.86       82.58      2.79 o
  11   4   0      582.61      593.95     10.96 o
  12   4   0       30.79       29.97      1.92 o
  13   4   0       10.51       10.72      1.42 o
  14   4   0       31.70       29.58      2.09 o
  15   4   0        4.90        3.50      1.64 o
  16   4   0       67.67       73.76      5.96 o
  17   4   0       17.08       14.64      2.61 o
  18   4   0       75.04       76.88      5.60 o
  19   4   0        3.80        1.13      2.07 o
  20   4   0        0.48       -0.15      1.83 o
  21   4   0        0.01        0.08      1.96 o
   1   5   0      176.87      187.17      3.61 o
   2   5   0      289.61      293.31      9.76 o
   3   5   0        4.78        8.76      1.02 o
   4   5   0      254.35      242.88      6.91 o
   5   5   0      129.72      146.63      4.12 o
   6   5   0        0.02       -0.52      0.52 o
   7   5   0      351.78      362.10      8.21 o
   8   5   0        0.02       -0.41      0.74 o
   9   5   0       70.71       68.56      2.53 o
  10   5   0       37.38       37.46      2.01 o
  11   5   0        0.79        1.56      0.87 o
  12   5   0      165.09      172.54      4.69 o
  13   5   0        2.89        2.21      1.09 o
  14   5   0      240.42      245.74      6.51 o
  15   5   0      271.47      280.89      8.10 o
  16   5   0       27.25       29.63      2.77 o
  17   5   0        7.77        4.57      2.11 o
  18   5   0        6.99        5.15      2.27 o
  19   5   0      107.94      116.44      6.52 o
  20   5   0       19.23       22.97      4.17 o
   0   6   0     2072.87     2197.62     68.35 o
   1   6   0     1809.44     1852.14     33.56 o
   2   6   0        2.69        2.42      0.84 o
   3   6   0      312.05      328.05      7.52 o
   4   6   0     1736.35     1810.66     33.04 o
   5   6   0       31.37       30.77      1.94 o
   6   6   0      620.73      589.64     12.29 o
   7   6   0      150.38      155.31      4.66 o
   8   6   0        0.34        1.54      0.84 o
   9   6   0       70.26       72.88      3.17 o
  10   6   0       25.98       25.36      1.83 o
  11   6   0      226.70      221.23      5.50 o
  12   6   0       47.75       46.87      3.83 o
  13   6   0      258.86      258.03      6.41 o
  14   6   0        3.78        2.79      1.42 o
  15   6   0      191.60      192.48      6.47 o
  16   6   0        1.78        1.83      1.75 o
  17   6   0        1.02        3.93      2.13 o
  18   6   0       21.26       19.33      4.75 o
  19   6   0        0.00       -0.19      1.93 o
  20   6   0        2.89        1.64      2.52 o
   1   7   0        7.55        8.84      2.30 o
   2   7   0       23.21       20.84      1.75 o
   3   7   0      146.54      163.52      7.18 o
   4   7   0      340.91      345.75      8.20 o
   5   7   0      220.90      198.41      5.57 o
   6   7   0       57.10       57.15      2.79 o
   7   7   0       41.26       39.54      2.43 o
   8   7   0        4.77        4.54      1.22 o
   9   7   0        1.38        1.91      1.08 o
  10   7   0       28.78       30.45      4.28 o
  11   7   0        5.67        6.68      1.29 o
  12   7   0       29.86       31.84      2.28 o
  13   7   0       30.39       25.47      2.43 o
  14   7   0      225.72      228.32      9.15 o
  15   7   0       29.08       27.94      2.87 o
  16   7   0       18.91       17.49      3.01 o
  17   7   0        2.67        4.48      2.24 o
  18   7   0       25.25       29.30      3.93 o
  19   7   0        0.40       -1.23      3.22 o
   0   8   0       88.15       83.69      5.87 o
   1   8   0      117.54      140.76      5.61 o
   2   8   0       67.72       71.61      3.11 o
   3   8   0       64.88       57.34      2.86 o
   4   8   0       41.67       39.85      2.49 o
   5   8   0       66.15       63.87      3.08 o
   6   8   0       68.53       78.43      3.49 o
   7   8   0       73.11       73.96      3.38 o
   8   8   0      254.12      269.47      7.96 o
   9   8   0        2.58        1.62      1.24 o
  10   8   0       11.52       10.83      2.15 o
  11   8   0        8.78        6.70      1.42 o
  12   8   0      169.36      167.86      9.11 o
  13   8   0        0.17       -0.50      1.23 o
  14   8   0       32.22       28.37      2.91 o
  15   8   0        0.30       -1.77      1.77 o
  16   8   0        4.64        3.61      3.79 o
  17   8   0       24.32       29.00      3.99 o
  18   8   0        1.60        5.81      2.41 o
   1   9   0       94.33       76.65      4.82 o
   2   9   0      316.77      307.96      9.84 o
   3   9   0       59.30       64.09      3.80 o
   4   9   0      206.70      201.21      8.21 o
   5   9   0        4.12        2.88      1.29 o
   6   9   0       58.91       48.66      3.01 o
   7   9   0       72.02       72.39      3.64 o
   8   9   0        3.63        4.90      1.64 o
   9   9   0      598.37      623.74     14.25 o
  10   9   0       94.34      100.79      4.54 o
  11   9   0       78.86       96.44      6.57 o
  12   9   0        9.89       10.17      2.06 o
  13   9   0       56.94       56.19      3.79 o
  14   9   0       22.18       18.49      5.87 o
  15   9   0       15.48       21.36      3.43 o
  16   9   0       10.22       19.75      3.49 o
  17   9   0        2.00       -0.13      1.94 o
   0  10   0      231.97      244.18     12.37 o
   1  10   0       53.88       51.26      3.93 o
   2  10   0      172.08      181.70     12.04 o
   3  10   0      227.92      194.25      7.63 o
   4  10   0      174.08      170.56      5.80 o
   5  10   0       51.77       48.64      3.19 o
   6  10   0        3.30        3.80      1.52 o
   7  10   0      293.82      306.38      8.63 o
   8  10   0       48.48       49.19      3.38 o
   9  10   0        0.00        0.76      1.36 o
  10  10   0        0.44        3.73      2.32 o
  11  10   0      102.30      102.07      5.90 o
  12  10   0       12.47       13.76      2.42 o
  13  10   0        5.71        2.93      2.12 o
  14  10   0       13.69       13.64      3.08 o
  15  10   0        4.12        4.18      2.45 o
  16  10   0       30.71       25.61      6.70 o
   1  11   0       92.23       82.45      5.00 o
   2  11   0       19.97       19.35      2.96 o
   3  11   0      319.11      329.36     11.17 o
   4  11   0       50.17       49.28      4.19 o
   5  11   0       85.43       89.31      4.35 o
   6  11   0        0.96        0.58      1.65 o
   7  11   0       10.42       12.77      2.17 o
   8  11   0       52.46       57.47      3.82 o
   9  11   0      196.37      172.66      8.15 o
  10  11   0       16.84       16.79      2.63 o
  11  11   0      199.87      231.28      8.59 o
  12  11   0       26.82       32.53      4.35 o
  13  11   0        2.54        0.49      2.10 o
  14  11   0       54.48       67.05      5.65 o
   0  12   0        1.15        2.99      2.94 o
   1  12   0       87.74       82.99      5.92 o
   2  12   0       15.29       17.03      4.47 o
   3  12   0       26.94       23.21      3.43 o
   4  12   0       65.48       58.77      4.79 o
   5  12   0       28.94       28.36      5.40 o
   6  12   0        0.04       -0.80      1.46 o
   7  12   0        0.37        1.09      1.51 o
   8  12   0        8.87        8.50      2.98 o
   9  12   0        1.44        0.30      1.62 o
  10  12   0       29.85       36.38      3.53 o
  11  12   0       38.97       46.90      4.92 o
  12  12   0       73.60       94.82      7.40 o
   1  13   0        6.38        3.46      4.22 o
   2  13   0        0.01       -0.27      1.97 o
   3  13   0       17.94       14.24      3.06 o
   4  13   0       22.86       18.91      3.36 o
   5  13   0        1.51        2.02      2.15 o
   6  13   0        1.10        4.89      2.42 o
   7  13   0        7.24        4.38      2.53 o
   8  13   0        4.48        3.83      1.97 o
   9  13   0        0.01       -0.58      1.93 o
   0  14   0       36.02       30.82      6.04 o
   1  14   0       34.83       32.52      4.35 o
   2  14   0        0.02        0.18      2.17 o
   3  14   0        7.27       17.11      3.44 o
   4  14   0        4.00        6.15      2.66 o
   5  14   0        1.13        5.99      2.79 o
   2   0   1     3805.70     3859.14    162.32 o
   4   0   1    19091.71    20159.30    786.87 o
   6   0   1      686.54      644.89     12.25 o
   8   0   1        9.62        8.13      1.16 o
  10   0   1      509.35      534.71     13.64 o
  12   0   1       73.34       74.24      3.67 o
  14   0   1      140.19      139.08      5.57 o
  16   0   1      132.60      121.12      8.19 o
  18   0   1       21.83       19.11      4.15 o
  20   0   1        7.31        7.16      3.65 o
   0   1   1     5733.14     5568.80     95.68 o
   1   1   1     1572.14     1532.84     19.25 o
   2   1   1       16.01       16.54      0.45 o
   3   1   1     1615.22     1582.97     18.23 o
   4   1   1    21187.89    21975.20    378.89 o
   5   1   1      909.86      864.29     10.26 o
   6   1   1     2350.14     2309.04     28.92 o
   7   1   1      585.34      602.69      9.89 o
   8   1   1      701.08      704.96     11.84 o
   9   1   1      605.26      577.07     10.07 o
  10   1   1      625.18      634.06     11.03 o
  11   1   1       10.08        8.41      1.24 o
  12   1   1      320.10      324.76      6.66 o
  13   1   1       44.48       47.78      2.20 o
  14   1   1      142.02      142.17      4.01 o
  15   1   1       42.37       45.23      2.77 o
  16   1   1        7.83        9.46      2.27 o
  17   1   1       27.71       26.88      3.28 o
  18   1   1       15.91       12.28      2.52 o
  19   1   1        6.99        9.98      6.04 o
  20   1   1        6.44        7.85      2.54 o
  21   1   1       11.88       14.47      3.03 o
   1   2   1     1544.35     1432.62     17.81 o
   2   2   1      126.32      131.86      2.08 o
   3   2   1      877.25      839.63     10.66 o
   4   2   1     1357.65     1304.99     15.22 o
   5   2   1     3150.72     3169.58     42.82 o
   6   2   1      567.65      527.51      8.87 o
   7   2   1        2.78        1.62      0.54 o
   8   2   1       36.51       38.31      1.80 o
   9   2   1      177.46      187.37      4.17 o
  10   2   1       22.61       21.27      1.39 o
  11   2   1      251.18      242.34      5.35 o
  12   2   1        7.58        8.91      1.13 o
  13   2   1      151.12      152.10      4.13 o
  14   2   1        8.86       10.64      1.35 o
  15   2   1        8.16       10.08      2.44 o
  16   2   1        1.07       -1.27      1.27 o
  17   2   1        7.27        9.81      2.31 o
  18   2   1        7.31        4.02      2.10 o
  19   2   1        8.64        6.95      2.38 o
  20   2   1        3.15        2.49      1.94 o
  21   2   1        0.38       -0.95      1.81 o
   0   3   1     1112.93     1016.23     15.79 o
   1   3   1        4.91        4.30      0.41 o
   2   3   1      703.31      678.82      8.89 o
   3   3   1      124.78      114.99      3.06 o
   4   3   1      688.28      681.84     12.97 o
   5   3   1      486.15      478.82      9.57 o
   6   3   1      921.39      879.12     14.38 o
   7   3   1     1583.54     1633.15     25.97 o
   8   3   1      339.22      351.49      6.65 o
   9   3   1      243.26      248.47      5.19 o
  10   3   1       45.13       42.27      1.90 o
  11   3   1       48.67       49.96      2.14 o
  12   3   1        1.63        1.87      0.83 o
  13   3   1       74.15       72.53      2.75 o
  14   3   1       12.88       17.28      1.62 o
  15   3   1       79.29       74.05      4.47 o
  16   3   1       15.06       12.54      2.39 o
  17   3   1        7.50        8.58      2.18 o
  18   3   1       43.87       44.08      4.18 o
  19   3   1       41.43       44.76      4.32 o
  20   3   1       69.72       66.25      5.26 o
  21   3   1        2.87        6.96      2.57 o
   1   4   1      698.63      704.06     13.52 o
   2   4   1      426.61      431.02      8.78 o
   3   4   1      658.74      628.26     12.13 o
   4   4   1        7.34        6.40      0.89 o
   5   4   1      626.81      632.64     12.32 o
   6   4   1      178.21      175.34      4.57 o
   7   4   1      999.48     1036.55     16.88 o
   8   4   1      529.95      533.05      9.58 o
   9   4   1       30.82       32.69      1.70 o
  10   4   1       32.92       31.36      2.58 o
  11   4   1       87.28       90.85      2.98 o
  12   4   1        8.99        4.63      1.65 o
  13   4   1        7.83        8.70      1.81 o
  14   4   1        8.93        9.28      1.62 o
  15   4   1       83.84       98.35      7.67 o
  16   4   1        7.42       11.29      2.37 o
  17   4   1        7.49        7.15      2.24 o
  18   4   1       14.51       21.64      3.29 o
  19   4   1       40.07       45.63      4.44 o
  20   4   1        2.31       -1.19      2.53 o
  21   4   1       12.73        7.21      2.87 o
   0   5   1     2687.59     2799.67     87.20 o
   1   5   1      186.47      192.50      4.77 o
   2   5   1        8.67       13.22      1.20 o
   3   5   1      589.50      592.18     11.94 o
   4   5   1       51.59       53.77      3.05 o
   5   5   1        7.83        7.58      1.08 o
   6   5   1      214.90      205.37      5.35 o
   7   5   1        2.04        1.67      0.81 o
   8   5   1      119.17      123.14      3.39 o
   9   5   1      150.12      153.18      3.98 o
  10   5   1       62.52       62.28      2.47 o
  11   5   1      325.65      325.36      6.94 o
  12   5   1       15.26       17.75      1.62 o
  13   5   1      103.30      102.54      4.38 o
  14   5   1      119.14      115.73      4.56 o
  15   5   1      139.55      135.91      6.42 o
  16   5   1       15.64       19.16      3.04 o
  17   5   1       53.14       62.05      7.48 o
  18   5   1       51.01       52.16      4.57 o
  19   5   1       19.63       19.87      3.40 o
  20   5   1        7.03        7.07      2.62 o
   1   6   1      111.23      112.04      3.49 o
   2   6   1      118.78      117.55      3.66 o
   3   6   1      337.41      339.19      7.92 o
   4   6   1      364.64      372.57      8.37 o
   5   6   1      405.14      438.11     10.01 o
   6   6   1       54.24       54.87      2.58 o
   7   6   1      221.98      232.32      6.09 o
   8   6   1      243.44      250.35      8.00 o
   9   6   1       40.10       41.45      2.08 o
  10   6   1      278.81      275.94      6.20 o
  11   6   1      158.33      149.90      4.27 o
  12   6   1       43.96       43.27      2.53 o
  13   6   1       35.80       31.79      3.65 o
  14   6   1       97.96       98.20      5.34 o
  15   6   1       34.21       32.34      5.03 o
  16   6   1       28.30       29.78      6.44 o
  17   6   1       26.10       27.43      3.63 o
  18   6   1        6.54        8.92      2.60 o
  19   6   1       24.13       27.81      3.92 o
   0   7   1     1299.90     1319.14     43.45 o
   1   7   1       24.13       21.02      2.18 o
   2   7   1      411.29      405.71      9.21 o
   3   7   1      394.20      415.80      9.42 o
   4   7   1      293.75      303.98      7.49 o
   5   7   1       34.90       37.25      2.31 o
   6   7   1        1.53       -0.02      0.82 o
   7   7   1       10.68       11.66      1.60 o
   8   7   1       96.06       99.33      5.29 o
   9   7   1       46.96       51.31      6.93 o
  10   7   1      185.07      175.02      4.82 o
  11   7   1      184.77      179.85      5.79 o
  12   7   1       67.66       68.44      3.58 o
  13   7   1        0.54       -1.65      1.65 o
  14   7   1        3.99        5.77      2.10 o
  15   7   1        0.87       -0.26      1.62 o
  16   7   1       57.81       55.05      4.70 o
  17   7   1       13.10       13.22      2.93 o
  18   7   1       19.27       16.02      3.29 o
  19   7   1        7.29        5.42      2.51 o
   1   8   1      195.15      196.65      7.00 o
   2   8   1       70.56       70.60      3.12 o
   3   8   1       16.44       19.02      1.89 o
   4   8   1      306.21      303.88      7.73 o
   5   8   1      341.09      327.41      8.35 o
   6   8   1      211.81      216.88      6.29 o
   7   8   1       37.95       36.03      2.56 o
   8   8   1      134.70      140.44      4.90 o
   9   8   1      154.14      162.63      7.80 o
  10   8   1      191.54      193.95      6.22 o
  11   8   1       30.77       38.14      2.93 o
  12   8   1       21.13       18.68      2.32 o
  13   8   1       28.02       29.93     10.75 o
  14   8   1       29.48       27.17      3.55 o
  15   8   1       12.38        8.29      3.57 o
  16   8   1       38.37       54.71      4.92 o
  17   8   1        3.54        2.21      2.30 o
  18   8   1        4.07        1.33      2.22 o
   0   9   1      133.90      127.96      8.12 o
   1   9   1        8.53        9.83      1.99 o
   2   9   1       70.63       66.53      3.98 o
   3   9   1       90.86       85.86      4.36 o
   4   9   1        5.81        7.85      2.62 o
   5   9   1      143.62      150.64      5.21 o
   6   9   1       17.33       18.91      2.31 o
   7   9   1      210.56      197.32      6.28 o
   8   9   1      233.34      248.09      7.31 o
   9   9   1       48.54       47.54      3.20 o
  10   9   1       26.10       29.26      2.72 o
  11   9   1       68.08       72.87      4.05 o
  12   9   1       44.31       52.49      4.42 o
  13   9   1       41.82       42.07      4.36 o
  14   9   1        3.01        5.83      2.17 o
  15   9   1       12.38       13.36      2.97 o
  16   9   1        5.45        4.48      3.04 o
  17   9   1        1.20        0.76      2.30 o
   1  10   1      267.53      262.97      9.22 o
   2  10   1      138.73      151.24      7.26 o
   3  10   1      260.44      260.29      9.27 o
   4  10   1      162.86      156.11      5.58 o
   5  10   1      273.52      253.44      7.54 o
   6  10   1      205.78      210.15      6.92 o
   7  10   1       49.21       50.81      3.34 o
   8  10   1        1.09       -0.02      1.82 o
   9  10   1       14.46       14.39      3.13 o
  10  10   1       16.85       15.55      3.15 o
  11  10   1       16.73       16.63      3.08 o
  12  10   1       37.50       41.80      4.34 o
  13  10   1       56.35       52.56      4.81 o
  14  10   1        3.18        0.38      2.09 o
  15  10   1       50.38       56.07      5.19 o
   0  11   1      164.13      157.72     10.04 o
   1  11   1       24.36       24.54      3.19 o
   2  11   1       22.45       18.64      2.87 o
   3  11   1        0.79        1.44      1.95 o
   4  11   1       35.29       29.59      4.39 o
   5  11   1       18.69       13.64      2.24 o
   6  11   1       18.78       16.45      2.40 o
   7  11   1      349.79      361.41      9.86 o
   8  11   1      159.35      168.21      9.06 o
   9  11   1       20.06       20.30      3.25 o
  10  11   1       27.13       25.16      4.81 o
  11  11   1       47.90       55.58      4.91 o
  12  11   1        6.12       13.88      3.84 o
  13  11   1       27.86       27.31      7.11 o
  14  11   1       16.46       12.42      5.08 o
   1  12   1      102.16      106.76      6.15 o
   2  12   1       10.14       14.71      2.90 o
   3  12   1       27.61       23.05      9.56 o
   4  12   1       13.30       19.25      3.26 o
   5  12   1       36.28       33.09      8.61 o
   6  12   1        2.12        4.64      1.77 o
   7  12   1        0.95        2.11      1.65 o
   8  12   1        5.95        3.95      4.69 o
   9  12   1       67.94       85.44     15.12 o
  10  12   1       29.24       34.18      4.23 o
  11  12   1        3.14        5.52      4.22 o
  12  12   1       13.24       12.84      3.24 o
   0  13   1       41.43       45.07      6.45 o
   1  13   1       25.18       23.03      3.66 o
   2  13   1        3.54        1.22      2.39 o
   3  13   1       58.01       58.05      5.02 o
   4  13   1        8.74       14.36      5.98 o
   5  13   1        4.91       -0.30      3.24 o
   6  13   1        4.05        1.35      3.20 o
   7  13   1        3.29        2.59      3.20 o
   8  13   1        8.73        7.69      3.94 o
   9  13   1        0.76        0.24      3.06 o
   1  14   1        4.92        7.74      2.82 o
   2  14   1       14.36       12.84      3.31 o
   3  14   1        5.14        5.74      3.67 o
   4  14   1        9.15       10.12      4.37 o
   5  14   1       20.44       19.28      5.27 o
   0   0   2     3922.15     3704.89    113.38 o
   2   0   2     1660.93     1595.26     49.68 o
   4   0   2      855.19      852.42     27.65 o
   6   0   2      971.31      987.85     32.58 o
   8   0   2     3490.79     3384.19     72.84 o
  10   0   2     1277.36     1232.75     27.90 o
  12   0   2      249.03      247.27      7.52 o
  14   0   2       10.37       13.33      3.20 o
  16   0   2       51.80       47.65      5.57 o
  18   0   2      101.45      109.49      8.60 o
  20   0   2       12.32        8.91      3.89 o
   1   1   2      340.65      348.44      5.03 o
   2   1   2      438.73      403.07      7.52 o
   3   1   2       15.34       17.12      1.24 o
   4   1   2      747.40      771.43     17.74 o
   5   1   2       21.63       23.98      1.57 o
   6   1   2      692.25      756.37     14.30 o
   7   1   2       41.46       46.29      1.40 o
   8   1   2     1392.24     1393.93     21.97 o
   9   1   2      611.49      573.84      9.91 o
  10   1   2      429.28      437.04      7.83 o
  11   1   2       97.54       88.98      3.54 o
  12   1   2       21.33       21.00      1.40 o
  13   1   2       19.93       18.45      1.43 o
  14   1   2       27.36       29.06      3.03 o
  15   1   2        2.82        1.09      1.56 o
  16   1   2       13.87       12.73      2.40 o
  17   1   2       33.59       45.31      5.49 o
  18   1   2       40.20       36.27      3.96 o
  19   1   2       10.41       13.13      2.97 o
  20   1   2       11.72       15.78      5.23 o
  21   1   2        3.30        2.89      2.21 o
   0   2   2     3645.87     3563.71     60.92 o
   1   2   2      468.59      483.16      7.72 o
   2   2   2      124.46      118.41      2.79 o
   3   2   2     1861.90     1901.34     33.34 o
   4   2   2      297.98      308.71      8.49 o
   5   2   2      236.92      238.00      5.21 o
   6   2   2      298.05      296.62      5.24 o
   7   2   2      995.90     1008.06     16.21 o
   8   2   2     2036.65     2040.46     31.54 o
   9   2   2      156.24      149.63      3.45 o
  10   2   2      185.55      186.85      4.17 o
  11   2   2      243.16      237.27      5.10 o
  12   2   2       68.98       66.74      2.80 o
  13   2   2      133.37      130.88      4.38 o
  14   2   2       67.21       65.15      9.64 o
  15   2   2      154.88      159.62      6.80 o
  16   2   2       51.45       61.15      4.39 o
  17   2   2       12.31       16.94      3.39 o
  18   2   2       52.47       47.79      4.38 o
  19   2   2       15.41       14.90      2.97 o
  20   2   2        2.82        1.01      1.99 o
  21   2   2       25.21       23.69      5.78 o
   1   3   2     1037.32     1039.59     18.98 o
   2   3   2      240.74      241.02      5.19 o
   3   3   2      921.70      967.12     17.91 o
   4   3   2      282.91      261.60      4.81 o
   5   3   2      691.67      730.86     12.00 o
   6   3   2      362.39      339.54      6.09 o
   7   3   2      111.99      115.35      2.77 o
   8   3   2      191.78      186.36      4.02 o
   9   3   2      377.59      355.69      6.83 o
  10   3   2      159.98      157.71      3.81 o
  11   3   2      138.90      141.14      4.31 o
  12   3   2      307.17      298.98      7.35 o
  13   3   2       28.25       27.91      2.96 o
  14   3   2       74.48       80.89      4.67 o
  15   3   2       23.64       23.95      3.13 o
  16   3   2       41.73       43.70      4.45 o
  17   3   2       22.82       18.82      4.45 o
  18   3   2       36.79       35.88      4.05 o
  19   3   2        5.43        2.53      3.39 o
  20   3   2        6.84        7.35      4.63 o
   0   4   2      122.80      131.46      5.15 o
   1   4   2       35.44       30.79      1.52 o
   2   4   2      364.74      381.90      7.87 o
   3   4   2      707.73      731.55     18.22 o
   4   4   2       35.67       38.40      1.78 o
   5   4   2      257.44      276.16      6.20 o
   6   4   2        8.60        7.40      0.81 o
   7   4   2        8.29       10.51      0.94 o
   8   4   2       24.73       25.98      1.46 o
   9   4   2      312.56      315.01      6.34 o
  10   4   2       88.48       86.20      2.73 o
  11   4   2       27.89       28.46      1.68 o
  12   4   2       30.33       31.11      2.22 o
  13   4   2      110.62      117.23      7.60 o
  14   4   2        0.54        0.17      1.74 o
  15   4   2       18.50       22.81      5.85 o
  16   4   2        9.67       10.14      2.35 o
  17   4   2       44.18       50.04      4.35 o
  18   4   2       53.37       53.97      4.71 o
  19   4   2       58.69       66.60      5.28 o
  20   4   2        4.96        5.72      2.61 o
   1   5   2      857.74      894.35     17.06 o
   2   5   2       22.93       24.14      2.04 o
   3   5   2      184.68      202.97      5.02 o
   4   5   2      561.42      588.37     11.80 o
   5   5   2       75.17       64.83      2.63 o
   6   5   2       22.49       26.20      2.20 o
   7   5   2      206.53      214.65      4.74 o
   8   5   2       15.90       18.99      1.36 o
   9   5   2      367.33      374.62      7.39 o
  10   5   2      172.87      163.33      4.20 o
  11   5   2      152.66      154.68      4.92 o
  12   5   2        1.00       -1.22      1.22 o
  13   5   2        5.85        3.38      1.80 o
  14   5   2       23.17       19.16      3.07 o
  15   5   2       19.65       22.58      3.18 o
  16   5   2        2.28        2.41      2.31 o
  17   5   2      150.99      171.94      7.93 o
  18   5   2       24.04       22.03      3.62 o
  19   5   2        5.32        4.10      2.41 o
   0   6   2      103.95       88.73      5.57 o
   1   6   2      143.00      144.93      4.12 o
   2   6   2       63.80       61.38      2.73 o
   3   6   2       73.48       61.33      2.84 o
   4   6   2      468.09      463.94     10.28 o
   5   6   2      120.57      122.51      3.91 o
   6   6   2       94.05       88.14      3.34 o
   7   6   2      391.98      378.08      8.88 o
   8   6   2       21.89       23.09      1.59 o
   9   6   2       22.11       21.69      1.59 o
  10   6   2      205.51      193.57      5.81 o
  11   6   2       75.67       73.53      3.48 o
  12   6   2      127.19      122.30      5.83 o
  13   6   2       71.03       64.69      4.53 o
  14   6   2       50.01       51.38      4.19 o
  15   6   2       15.71       14.31      3.38 o
  16   6   2       17.66       15.52      2.98 o
  17   6   2        4.74        5.44      2.21 o
  18   6   2        9.81        8.39      2.59 o
  19   6   2        8.60       10.45      2.76 o
   1   7   2       18.87       22.07      2.24 o
   2   7   2      370.04      353.48      8.44 o
   3   7   2       46.40       51.06      2.58 o
   4   7   2      244.71      251.37      6.49 o
   5   7   2       22.72       23.79      1.94 o
   6   7   2      339.05      362.43      8.59 o
   7   7   2       60.68       52.14      2.83 o
   8   7   2       31.05       30.39      4.60 o
   9   7   2        1.37       -0.97      1.05 o
  10   7   2       62.31       61.20      3.31 o
  11   7   2       48.42       44.11      4.73 o
  12   7   2      166.39      170.47      7.22 o
  13   7   2       18.79       17.42      4.81 o
  14   7   2        1.85        4.05      1.94 o
  15   7   2        3.35        4.56      3.03 o
  16   7   2        2.34        5.59      2.39 o
  17   7   2        5.35        7.26      2.71 o
  18   7   2        5.84        3.48      2.32 o
   0   8   2      736.72      688.96     25.44 o
   1   8   2      448.51      449.09     12.56 o
   2   8   2      136.02      131.90      4.49 o
   3   8   2       20.76       21.64      1.97 o
   4   8   2        1.18        0.06      1.30 o
   5   8   2       57.44       57.60      3.55 o
   6   8   2       83.92       86.53      3.77 o
   7   8   2      480.93      490.30     17.66 o
   8   8   2      196.63      188.76      6.03 o
   9   8   2       15.50       15.93      2.26 o
  10   8   2        5.38        4.20      1.89 o
  11   8   2       16.60       16.54      2.81 o
  12   8   2       11.28        9.96      2.42 o
  13   8   2       10.61       10.16      3.35 o
  14   8   2       19.80       25.82      6.48 o
  15   8   2       46.85       46.75      9.89 o
  16   8   2       28.16       35.95      8.30 o
  17   8   2       15.76       16.18      6.91 o
   1   9   2      326.25      304.22     10.04 o
   2   9   2      126.30      123.86      5.65 o
   3   9   2      384.20      373.59      9.21 o
   4   9   2      251.16      268.44      7.36 o
   5   9   2       17.79       21.10      2.23 o
   6   9   2      342.38      329.63      8.66 o
   7   9   2       54.21       55.70      3.33 o
   8   9   2       96.44      102.14      5.42 o
   9   9   2       66.81       68.39      8.22 o
  10   9   2       35.47       41.48      3.94 o
  11   9   2       53.92       51.48      4.32 o
  12   9   2       28.59       28.16      3.56 o
  13   9   2       10.94        4.84      2.21 o
  14   9   2       25.04       17.68      4.91 o
  15   9   2        0.67        2.22      2.09 o
  16   9   2       11.82       14.66      4.62 o
   0  10   2       30.42       31.15      4.74 o
   1  10   2       19.06       20.32      2.87 o
   2  10   2      150.15      158.10      6.76 o
   3  10   2      210.00      202.89      8.06 o
   4  10   2      265.03      277.89      7.88 o
   5  10   2       63.31       59.97      4.11 o
   6  10   2        4.58        3.01      1.49 o
   7  10   2        4.32        3.24      1.97 o
   8  10   2       32.76       31.32      3.62 o
   9  10   2        4.67        4.73      2.05 o
  10  10   2       30.31       33.41      6.94 o
  11  10   2       22.67       20.49      3.34 o
  12  10   2       70.29       68.07      5.22 o
  13  10   2       14.98       23.74      5.17 o
  14  10   2       10.32        6.16      3.98 o
   1  11   2      167.74      148.86     10.87 o
   2  11   2       69.07       75.12      4.95 o
   3  11   2       34.22       35.90      3.71 o
   4  11   2       32.00       26.31      3.42 o
   5  11   2      143.83      159.62     10.42 o
   6  11   2       70.98       72.17      7.18 o
   7  11   2       37.35       31.81      5.26 o
   8  11   2       24.10       22.57      4.86 o
   9  11   2        5.83        2.49      2.90 o
  10  11   2       21.38       20.30      4.89 o
  11  11   2        0.85        0.59      3.06 o
  12  11   2        1.01        2.42      3.06 o
  13  11   2       24.01       17.21      4.95 o
   0  12   2       20.89       20.91      4.79 o
   1  12   2       23.34       29.84      3.70 o
   2  12   2       50.08       55.80      5.04 o
   3  12   2        5.07        5.24      3.18 o
   4  12   2       13.52       13.73      4.29 o
   5  12   2        4.39        5.14      3.35 o
   6  12   2       35.94       46.07      6.50 o
   7  12   2       28.07       22.17      5.02 o
   8  12   2        2.53       -1.90      2.80 o
   9  12   2        0.18        5.19      3.37 o
  10  12   2       22.37       16.65      4.88 o
  11  12   2       17.46       14.06      4.70 o
   2  13   2        2.91       -0.05      2.99 o
   3  13   2        2.54        3.73      3.63 o
   4  13   2       16.93       11.47      4.29 o
   5  13   2       28.43       25.87      5.50 o
   6  13   2       10.16       10.84      4.20 o
   7  13   2       32.13       43.24      6.93 o
   8  13   2       22.44       20.98      5.60 o
   2   0   3      354.05      379.62     12.75 o
   4   0   3      839.45      903.59     28.76 o
   6   0   3     1200.31     1264.22     39.75 o
   8   0   3      657.11      650.30     23.46 o
  10   0   3      113.17      115.63      6.94 o
  12   0   3      224.25      224.00     11.17 o
  14   0   3      195.59      191.14     10.79 o
  16   0   3        3.69        7.78      3.35 o
  18   0   3        2.59        5.00      3.20 o
  20   0   3        7.69        8.65      4.13 o
   0   1   3      190.92      185.97      6.43 o
   1   1   3      250.19      261.75      7.99 o
   2   1   3      302.09      336.17      8.27 o
   3   1   3       44.83       42.90      2.03 o
   4   1   3     1004.46      990.61     22.39 o
   5   1   3       40.74       40.53      2.30 o
   6   1   3       13.12       15.25      1.64 o
   7   1   3      218.60      215.16      7.79 o
   8   1   3       14.48       13.63      1.80 o
   9   1   3       47.56       51.01      3.14 o
  10   1   3        1.63        0.64      1.30 o
  11   1   3       79.64       78.57      7.47 o
  12   1   3      709.82      679.54     21.59 o
  13   1   3      207.53      206.93      7.77 o
  14   1   3      105.75      102.37      5.29 o
  15   1   3       37.12       36.78      8.54 o
  16   1   3       46.55       43.60      4.02 o
  17   1   3       39.43       43.29      4.12 o
  18   1   3       15.08       12.01      2.85 o
  19   1   3        7.33        5.21      2.32 o
  20   1   3        4.09        1.39      2.39 o
   1   2   3      474.65      482.90      9.09 o
   2   2   3      170.02      172.73      3.71 o
   3   2   3     1031.49     1109.97     19.89 o
   4   2   3      318.94      321.40      8.29 o
   5   2   3      407.01      385.05     10.09 o
   6   2   3       64.95       64.55      3.06 o
   7   2   3       85.92       81.69      4.78 o
   8   2   3       38.29       39.71      6.01 o
   9   2   3       33.34       35.87      3.22 o
  10   2   3       21.08       19.22      2.99 o
  11   2   3      253.03      253.97      8.43 o
  12   2   3       69.56       64.13      4.60 o
  13   2   3      117.45      126.82      5.79 o
  14   2   3      262.80      266.85     14.50 o
  15   2   3       72.92       72.08      4.81 o
  16   2   3       24.61       19.62      3.01 o
  17   2   3       50.88       56.37      7.58 o
  18   2   3        5.23        6.68      2.33 o
  19   2   3        9.92        9.45      2.82 o
  20   2   3        8.16        5.71      2.65 o
   0   3   3       43.57       47.78      3.08 o
   1   3   3     1930.47     2037.74     35.81 o
   2   3   3       47.42       48.94      1.76 o
   3   3   3      363.51      393.67      7.92 o
   4   3   3      112.96      110.43      3.03 o
   5   3   3       77.25       83.64      2.58 o
   6   3   3       60.10       60.34      2.19 o
   7   3   3      142.40      136.50      3.96 o
   8   3   3       39.01       36.90      1.86 o
   9   3   3       26.35       25.10      1.61 o
  10   3   3      320.32      313.06      7.26 o
  11   3   3       11.82       16.02      3.50 o
  12   3   3      137.67      129.34      5.82 o
  13   3   3       62.66       59.92      4.15 o
  14   3   3      226.69      232.95     10.40 o
  15   3   3      138.45      132.37      7.23 o
  16   3   3       29.27       31.78      3.60 o
  17   3   3        4.74        2.55      2.07 o
  18   3   3       16.50       13.77      2.90 o
  19   3   3        0.97       -1.74      2.03 o
   1   4   3       27.60       31.05      1.80 o
   2   4   3        1.16        1.14      0.93 o
   3   4   3      412.60      426.88      8.75 o
   4   4   3       31.02       34.39      1.74 o
   5   4   3      143.13      139.81      3.84 o
   6   4   3       87.49       90.93      3.00 o
   7   4   3       79.79       77.81      2.85 o
   8   4   3      132.46      135.65      4.07 o
   9   4   3       11.09        9.95      1.44 o
  10   4   3       12.38        9.70      2.02 o
  11   4   3      127.80      134.93      5.81 o
  12   4   3       20.19       17.14      3.03 o
  13   4   3       44.97       40.67      3.61 o
  14   4   3      124.13      119.82      6.00 o
  15   4   3       26.57       37.10      3.77 o
  16   4   3       50.33       50.96      4.38 o
  17   4   3       25.12       26.30      4.50 o
  18   4   3        8.74        5.81      2.53 o
  19   4   3        5.79        6.28      4.08 o
   0   5   3      188.69      211.46      9.11 o
   1   5   3      203.95      206.66      5.06 o
   2   5   3      146.96      149.17      4.08 o
   3   5   3      165.85      179.53      4.70 o
   4   5   3      101.48      102.44      3.32 o
   5   5   3      139.64      142.65      4.13 o
   6   5   3      130.65      125.56      3.87 o
   7   5   3       34.02       35.57      2.09 o
   8   5   3       78.49       81.57      3.21 o
   9   5   3       19.35       16.68      2.32 o
  10   5   3        4.40        1.75      1.54 o
  11   5   3        4.94        2.54      1.80 o
  12   5   3       51.77       51.48      3.95 o
  13   5   3      241.11      235.64      8.79 o
  14   5   3        4.22        4.84      2.00 o
  15   5   3        6.81        8.14      2.30 o
  16   5   3       17.35       15.74      3.07 o
  17   5   3        7.99       13.45      2.92 o
  18   5   3       30.40       31.67      6.10 o
   1   6   3       74.16       77.29      3.63 o
   2   6   3       88.15       91.74      3.16 o
   3   6   3      138.93      139.85      4.16 o
   4   6   3       98.22       93.19      3.32 o
   5   6   3      303.63      307.45      7.46 o
   6   6   3      320.53      310.50      7.64 o
   7   6   3       84.29       88.65      3.46 o
   8   6   3      364.94      356.44     10.80 o
   9   6   3       47.51       50.29      3.66 o
  10   6   3       17.36       20.35      2.78 o
  11   6   3       46.49       52.49      3.91 o
  12   6   3       16.73       14.13      2.68 o
  13   6   3       22.85       24.67      3.15 o
  14   6   3        0.14        0.46      4.22 o
  15   6   3        4.00        3.00      2.33 o
  16   6   3       11.08       18.97      4.63 o
  17   6   3       25.80       24.80      5.52 o
  18   6   3        1.84        3.25      3.70 o
   0   7   3      393.52      389.87     15.53 o
   1   7   3       19.60       16.31      2.88 o
   2   7   3      160.88      158.12      4.96 o
   3   7   3      364.32      367.18      8.53 o
   4   7   3      149.21      156.88      4.85 o
   5   7   3       17.16       15.66      1.73 o
   6   7   3      121.06      118.42      4.20 o
   7   7   3       64.56       64.71      5.09 o
   8   7   3      159.48      148.48     13.33 o
   9   7   3       12.63       14.16      2.41 o
  10   7   3       52.73       53.86      4.06 o
  11   7   3       42.33       43.19      5.93 o
  12   7   3       49.16       48.98      4.08 o
  13   7   3       32.27       38.13      3.88 o
  14   7   3       15.39       10.93      3.75 o
  15   7   3       13.06       18.59      4.69 o
  16   7   3        0.48        0.35      3.06 o
  17   7   3        4.32        7.14      3.99 o
   1   8   3       78.73       73.56      4.15 o
   2   8   3      418.10      397.88     11.72 o
   3   8   3      189.72      175.94      5.40 o
   4   8   3      120.72      117.65      4.35 o
   5   8   3       58.78       62.19      3.99 o
   6   8   3       91.54       89.85      4.84 o
   7   8   3       27.38       28.98      3.05 o
   8   8   3      118.11      111.75      5.59 o
   9   8   3        2.18        1.22      1.59 o
  10   8   3        4.53        4.43      2.73 o
  11   8   3       26.20       27.27      4.81 o
  12   8   3       77.80       89.65      7.75 o
  13   8   3       21.08       32.58      5.59 o
  14   8   3        6.66        5.95      3.51 o
  15   8   3        5.06        3.44      3.41 o
  16   8   3       27.20       34.64      6.28 o
   0   9   3      588.03      619.57     23.23 o
   1   9   3      239.61      237.65     10.03 o
   2   9   3      175.20      187.49      7.08 o
   3   9   3      175.36      171.13      9.95 o
   4   9   3       50.99       57.70      5.90 o
   5   9   3       30.81       22.93      4.36 o
   6   9   3       64.75       66.44      6.54 o
   7   9   3       62.71       66.63      6.57 o
   8   9   3       31.05       30.75      4.91 o
   9   9   3       10.41        8.13      3.25 o
  10   9   3       55.33       61.11      6.57 o
  11   9   3       36.17       28.55      5.27 o
  12   9   3        0.36        1.82      3.10 o
  13   9   3       18.80       16.31      4.63 o
  14   9   3       12.38       20.23      5.34 o
  15   9   3       34.05       42.65      6.78 o
   1  10   3      112.42      106.49      7.98 o
   2  10   3      153.08      170.58     10.07 o
   3  10   3      174.67      175.31     10.54 o
   4  10   3       18.08       25.37      4.67 o
   5  10   3       65.89       64.47      6.68 o
   6  10   3        2.05        0.74      2.58 o
   7  10   3       13.45       16.50      4.27 o
   8  10   3       23.91       10.51      3.84 o
   9  10   3       12.66       12.42      4.17 o
  10  10   3       10.36       11.17      4.01 o
  11  10   3       10.96       14.28      4.18 o
  12  10   3       41.95       36.84      6.30 o
  13  10   3       10.16       21.42      5.38 o
   2   0   4      360.19      386.55     12.82 o
   4   0   4      249.09      240.82      9.62 o
   6   0   4      317.09      315.35     12.64 o
   8   0   4     1788.99     1781.72     58.31 o
  10   0   4       30.71       32.86      4.24 o
  12   0   4        5.18        4.48      2.71 o
  14   0   4        2.26       -0.90      2.42 o
   1   1   4      409.20      433.42     14.17 o
   2   1   4       38.27       41.20      2.90 o
   3   1   4       96.99       91.06      3.33 o
   4   1   4       57.44       59.27      3.19 o
   5   1   4       41.46       45.28      2.75 o
   6   1   4       44.25       45.31      2.73 o
   7   1   4      122.50      112.05      4.58 o
   8   1   4      262.97      254.90      8.17 o
   9   1   4      155.24      155.95      6.01 o
  10   1   4      196.59      185.46      6.88 o
  11   1   4       49.66       49.69      4.85 o
  12   1   4       19.51       21.91      2.85 o
  13   1   4       16.29       16.50      2.69 o
  14   1   4        0.88       -0.24      2.51 o
   0   2   4      187.05      201.97      7.28 o
   1   2   4       86.67       85.78      4.21 o
   2   2   4       23.20       24.78      1.57 o
   3   2   4      177.33      175.15      5.27 o
   4   2   4      151.02      154.44      4.95 o
   5   2   4      334.00      345.83      9.24 o
   6   2   4        9.71       11.68      1.93 o
   7   2   4       82.09       75.39      3.72 o
   8   2   4       71.50       67.18      3.73 o
   9   2   4       67.99       69.41      3.96 o
  10   2   4      219.38      214.79      7.68 o
  11   2   4      219.94      217.70      7.86 o
  12   2   4        4.54        0.68      1.57 o
  13   2   4      111.52      107.97      5.61 o
  14   2   4       21.47       19.20      4.06 o
   1   3   4      686.03      708.14     16.28 o
   2   3   4      197.97      188.51      5.44 o
   3   3   4        1.05        0.43      0.82 o
   4   3   4       53.23       50.39      2.98 o
   5   3   4       56.73       61.71      3.08 o
   6   3   4      108.24      102.85      4.32 o
   7   3   4       43.54       42.78      2.91 o
   8   3   4      113.07      108.71      4.83 o
   9   3   4        8.65       10.66      2.05 o
  10   3   4      326.41      331.71     10.15 o
  11   3   4      139.63      137.45      6.18 o
  12   3   4       79.60       86.35      7.04 o
  13   3   4        0.99       -0.14      2.27 o
  14   3   4       18.24       10.38      3.49 o
   0   4   4       67.12       70.66      4.19 o
   1   4   4       16.26       18.67      1.59 o
   2   4   4       73.38       79.85      2.52 o
   3   4   4      124.60      128.70      4.76 o
   4   4   4       15.90       17.64      1.77 o
   5   4   4       38.55       40.40      2.64 o
   6   4   4      109.08      102.93      4.52 o
   7   4   4      507.41      505.42     13.59 o
   8   4   4       50.98       56.63      3.60 o
   9   4   4       35.83       24.63      2.97 o
  10   4   4       83.66       72.37      6.09 o
  11   4   4        6.69        6.16      2.87 o
  12   4   4       10.72       19.76      4.20 o
  13   4   4       31.44       35.28      5.12 o
   1   5   4       17.45       20.50      1.96 o
   2   5   4      105.17      110.65      3.34 o
   3   5   4       53.54       54.67      3.38 o
   4   5   4       17.00       18.53      2.10 o
   5   5   4       61.79       66.38      3.52 o
   6   5   4        1.22       -0.33      1.15 o
   7   5   4       11.75       10.17      2.77 o
   8   5   4       37.76       36.46      4.34 o
   9   5   4      184.10      193.29     10.21 o
  10   5   4        0.09       -1.44      1.92 o
  11   5   4       16.05       21.03      4.25 o
  12   5   4        5.12        6.61      2.96 o
   0   6   4      143.92      146.90      7.50 o
   1   6   4        7.32        7.79      1.69 o
   2   6   4      111.26       98.11      6.30 o
   3   6   4        0.00        2.46      1.92 o
   4   6   4       30.46       25.77      3.65 o
   5   6   4      198.08      190.48      9.96 o
   6   6   4       81.19       84.91      6.19 o
   7   6   4      159.69      154.55      8.93 o
   8   6   4      148.15      137.69      8.65 o
   9   6   4       79.98       73.18      6.45 o
  10   6   4        2.18        0.26      2.25 o
  11   6   4       13.03       13.85      3.91 o
   3   7   4       22.37       23.19      3.70 o
   4   7   4      542.08      571.63     21.42 o
   5   7   4       17.34       14.66      3.29 o
   6   7   4       53.74       43.90      5.22 o
   7   7   4       17.47       14.25      3.49 o
 
